# Supplementary material for: (E)-N′-(4-Isopropyl­benzyl­idene)isonicotinohydrazide monohydrate
Source: Acta Crystallogr Sect E Struct Rep Online. 2012 Mar 10;68(Pt 4):o1002. doi: 10.1107/S1600536812009099 (PMC3343969; doi:10.1107/S1600536812009099)
Supplement: Supplementary file 1 [file e-68-o1002-sup1.cif]

##############################################################################
#                                                                            #
# This CIF contains the data in a paper accepted for publication in          #
# Acta Crystallographica Section E. It conforms to the requirements of       #
# Notes for Authors for Acta Crystallographica Section E, and has been       #
# peer reviewed under the auspices of the IUCr Commission on Journals.       #
#                                                                            #
# Full details of the Crystallographic Information File format               #
# are given in the paper "The Crystallographic Information File (CIF):       #
# a New Standard Archive File for Crystallography" by S. R. Hall, F. H.      #
# Allen and I. D. Brown [Acta Cryst. (1991), A47, 655-685].                  #
#                                                                            #
# The current version of the core CIF dictionary is obtainable from          #
# ftp://ftp.iucr.org/pub/cif_core.dic.                                       #
#                                                                            #
# Software is freely available for graphical display of the structure(s)     #
# in this CIF. For information consult the CIF software page                 #
# http://www.iucr.org/resources/cif/software.                                #
#                                                                            #
# This file may be used for bona fide research purposes within the           #
# scientific community so long as proper attribution is given to the journal # 
# article from which it was obtained.                                        #
#                                                                            #
##############################################################################
data_global
_audit_creation_method     'form.cif (version 2.0)'
_journal_data_validation_number     ?
_journal_date_recd_electronic     2012-02-16
_journal_date_accepted     2012-02-29
_journal_name_full     'Acta Crystallographica, Section E'
_journal_year     2012
_journal_volume     68
_journal_issue      4
_journal_page_first     o1002
_journal_page_last     o1002
_journal_paper_category     QO
_journal_paper_doi     10.1107/S1600536812009099
_journal_coeditor_code     CV5248
_publ_contact_author_name     'Prof. Fun, Hoong-Kun'
_publ_contact_author_address
;
      X-ray Crystallography Unit
      School of Physics
      Universiti Sains Malaysia
      11800 USM, Penang
      MALAYSIA
;
_publ_contact_author_email     'hkfun@usm.my'
_publ_contact_author_fax     '604 6579150'
_publ_contact_author_phone     '604 6533652'
_publ_section_title
;
(<i>E</i>)-<i>N</i>'-(4-Isopropylbenzylidene)isonicotinohydrazide monohydrate
;
loop_
    _publ_author_name
    _publ_author_footnote
    _publ_author_address
    'Mashooq A. Bhat' ?
;
      Department of Pharmaceutical Chemistry
      College of Pharmacy
      King Saud University
      PO Box 2457, Riyadh 11451
      Saudi Arabia
;
    'Hatem A. Abdel-Aziz' ?
;
      Department of Pharmaceutical Chemistry
      College of Pharmacy
      King Saud University
      PO Box 2457, Riyadh 11451
      Saudi Arabia
;
    'Hazem A. Ghabbour' ?
;
      Department of Pharmaceutical Chemistry
      College of Pharmacy
      King Saud University
      PO Box 2457, Riyadh 11451
      Saudi Arabia
;
    'Madhukar Hemamalini' ?
;
      X-ray Crystallography Unit
      School of Physics
      Universiti Sains Malaysia
      11800 USM, Penang
      Malaysia
;
    'Hoong-Kun Fun'
;
      College of Pharmacy (Visiting Professor), King Saud University,
      PO Box 2457, Riyadh 11451, Saudi Arabia.
      Thomson Reuters ResearcherID: A-3561-2009.
;
;
      X-ray Crystallography Unit
      School of Physics
      Universiti Sains Malaysia
      11800 USM, Penang
      Malaysia
;
data_I
_audit_creation_method     SHELXL-97
_chemical_name_systematic
;
(<i>E</i>)-<i>N</i>'-(4-Isopropylbenzylidene)isonicotinohydrazide monohydrate
;
_chemical_name_common     ?
_chemical_formula_moiety     'C16 H17 N3 O, H2 O'
_chemical_formula_sum     'C16 H19 N3 O2'
_chemical_formula_iupac     'C16 H17 N3 O, H2 O'
_chemical_formula_weight     285.34
_chemical_melting_point     ?
_symmetry_cell_setting     orthorhombic
_symmetry_space_group_name_H-M     'P 21 21 21'
_symmetry_space_group_name_Hall     'P 2ac 2ab'
loop_
    _symmetry_equiv_pos_as_xyz
    'x, y, z'
    '-x+1/2, -y, z+1/2'
    '-x, y+1/2, -z+1/2'
    'x+1/2, -y+1/2, -z'
_cell_length_a     7.7503(2)
_cell_length_b     11.7894(3)
_cell_length_c     17.2820(4)
_cell_angle_alpha     90.00
_cell_angle_beta     90.00
_cell_angle_gamma     90.00
_cell_volume     1579.08(7)
_cell_formula_units_Z     4
_cell_measurement_reflns_used     1751
_cell_measurement_theta_min     4.54
_cell_measurement_theta_max     65.62
_cell_measurement_temperature     296(2)
_exptl_crystal_description     block
_exptl_crystal_colour     colourless
_exptl_crystal_size_max     0.89
_exptl_crystal_size_mid     0.19
_exptl_crystal_size_min     0.13
_exptl_crystal_density_diffrn     1.200
_exptl_crystal_density_meas     ?
_exptl_crystal_density_method     'not measured'
_exptl_crystal_F_000     608
_exptl_absorpt_coefficient_mu     0.653
_exptl_absorpt_correction_type     multi-scan
_exptl_absorpt_process_details     '(SADABS; Bruker, 2009)'
_exptl_absorpt_correction_T_min     0.5941
_exptl_absorpt_correction_T_max     0.9199
_exptl_special_details     ?
_diffrn_ambient_temperature     296(2)
_diffrn_radiation_type     CuK\a
_diffrn_radiation_wavelength     1.54178
_diffrn_radiation_source     'fine-focus sealed tube'
_diffrn_radiation_monochromator     graphite
_diffrn_measurement_device_type
;
Bruker SMART APEXII CCD area-detector
;
_diffrn_measurement_method     '\f and \w scans'
_diffrn_detector_area_resol_mean     .
_diffrn_reflns_number     6473
_diffrn_reflns_av_R_equivalents     0.0324
_diffrn_reflns_av_sigmaI/netI     0.0395
_diffrn_reflns_theta_min     4.54
_diffrn_reflns_theta_max     71.76
_diffrn_reflns_theta_full     71.76
_diffrn_measured_fraction_theta_max     0.966
_diffrn_measured_fraction_theta_full     0.966
_diffrn_reflns_limit_h_min     -9
_diffrn_reflns_limit_h_max     8
_diffrn_reflns_limit_k_min     -13
_diffrn_reflns_limit_k_max     10
_diffrn_reflns_limit_l_min     -20
_diffrn_reflns_limit_l_max     21
_diffrn_standards_number     0
_diffrn_standards_interval_count     .
_diffrn_standards_interval_time     .
_diffrn_standards_decay_%     ?
_refine_special_details
;
 Refinement of F^2^ against ALL reflections.  The weighted R-factor wR and
 goodness of fit S are based on F^2^, conventional R-factors R are based
 on F, with F set to zero for negative F^2^. The threshold expression of
 F^2^ > 2\s(F^2^) is used only for calculating R-factors(gt) etc. and is
 not relevant to the choice of reflections for refinement.  R-factors based
 on F^2^ are statistically about twice as large as those based on F, and R-
 factors based on ALL data will be even larger.
;
_reflns_number_total     2939
_reflns_number_gt     2499
_reflns_threshold_expression     I>2\s(I)
_refine_ls_structure_factor_coef     Fsqd
_refine_ls_matrix_type     full
_refine_ls_R_factor_all     0.0569
_refine_ls_R_factor_gt     0.0486
_refine_ls_wR_factor_gt     0.1363
_refine_ls_wR_factor_ref     0.1452
_refine_ls_goodness_of_fit_ref     1.043
_refine_ls_restrained_S_all     1.043
_refine_ls_number_reflns     2939
_refine_ls_number_parameters     193
_refine_ls_number_restraints     0
_refine_ls_hydrogen_treatment     constr
_refine_ls_weighting_scheme     calc
_refine_ls_weighting_details
         'calc w=1/[\s^2^(Fo^2^)+(0.0715P)^2^+0.3351P] where P=(Fo^2^+2Fc^2^)/3'
_atom_sites_solution_hydrogens     geom
_atom_sites_solution_primary     direct
_atom_sites_solution_secondary     difmap
_refine_ls_shift/su_max     ?
_refine_ls_shift/su_max_lt     0.001
_refine_ls_shift/su_mean     0.000
_refine_diff_density_max     0.220
_refine_diff_density_min     -0.283
_refine_ls_extinction_method     'SHELXTL (Sheldrick, 2008)'
_refine_ls_extinction_coef     0.0045(8)
_refine_ls_extinction_expression
                                  'Fc^*^=kFc[1+0.001xFc^2^\l^3^/sin(2\q)]^-1/4^'
_refine_ls_abs_structure_details
;
Flack, H. D. (1983). <i>Acta Cryst.</i> A<b>39</b>, 876--881,
 1072 Friedel pairs
;
_refine_ls_abs_structure_Flack     0.8(4)
loop_
    _atom_type_symbol
    _atom_type_description
    _atom_type_scat_dispersion_real
    _atom_type_scat_dispersion_imag
    _atom_type_scat_source
    'C' 'C' 0.0181 0.0091
                         'International Tables Vol C Tables 4.2.6.8 and 6.1.1.4'
    'H' 'H' 0.0000 0.0000
                         'International Tables Vol C Tables 4.2.6.8 and 6.1.1.4'
    'N' 'N' 0.0311 0.0180
                         'International Tables Vol C Tables 4.2.6.8 and 6.1.1.4'
    'O' 'O' 0.0492 0.0322
                         'International Tables Vol C Tables 4.2.6.8 and 6.1.1.4'
_computing_data_collection     'APEX2 (Bruker, 2009)'
_computing_cell_refinement     'SAINT (Bruker, 2009)'
_computing_data_reduction     'SAINT (Bruker, 2009)'
_computing_structure_solution     'SHELXTL (Sheldrick, 2008)'
_computing_structure_refinement     'SHELXTL (Sheldrick, 2008)'
_computing_molecular_graphics     'SHELXTL (Sheldrick, 2008)'
_computing_publication_material
                             'SHELXTL (Sheldrick, 2008) and PLATON (Spek, 2009)'
loop_
    _atom_site_type_symbol
    _atom_site_label
    _atom_site_fract_x
    _atom_site_fract_y
    _atom_site_fract_z
    _atom_site_U_iso_or_equiv
    _atom_site_adp_type
    _atom_site_calc_flag
    _atom_site_refinement_flags
    _atom_site_occupancy
    _atom_site_symmetry_multiplicity
    _atom_site_disorder_assembly
    _atom_site_disorder_group
    O O1 1.1044(3) -0.05606(15) 0.18186(11) 0.0761(6) Uani d . 1 1 . .
    N N1 1.1036(4) 0.1562(2) -0.06565(14) 0.0839(8) Uani d . 1 1 . .
    H H1N1 0.9718 0.1817 0.2093 0.101 Uiso d R 1 1 . .
    N N2 1.0132(3) 0.11714(17) 0.22203(11) 0.0573(5) Uani d . 1 1 . .
    N N3 1.0056(3) 0.08469(18) 0.29864(11) 0.0578(5) Uani d . 1 1 . .
    C C1 1.1390(4) 0.1925(2) 0.06922(16) 0.0666(7) Uani d . 1 1 . .
    H H1A 1.1742 0.2420 0.1080 0.080 Uiso calc R 1 1 . .
    C C2 1.1526(5) 0.2221(3) -0.00740(18) 0.0785(9) Uani d . 1 1 . .
    H H2A 1.1990 0.2927 -0.0192 0.094 Uiso calc R 1 1 . .
    C C3 1.0378(5) 0.0560(3) -0.04701(17) 0.0835(9) Uani d . 1 1 . .
    H H3A 1.0012 0.0089 -0.0869 0.100 Uiso calc R 1 1 . .
    C C4 1.0204(4) 0.0177(2) 0.02743(15) 0.0670(7) Uani d . 1 1 . .
    H H4A 0.9750 -0.0538 0.0374 0.080 Uiso calc R 1 1 . .
    C C5 1.0715(3) 0.0872(2) 0.08717(13) 0.0536(5) Uani d . 1 1 . .
    C C6 1.0648(3) 0.0424(2) 0.16813(14) 0.0555(6) Uani d . 1 1 . .
    C C7 0.9297(3) 0.1536(2) 0.34324(14) 0.0571(6) Uani d . 1 1 . .
    H H7A 0.8811 0.2185 0.3217 0.069 Uiso calc R 1 1 . .
    C C8 0.9143(3) 0.1369(2) 0.42615(13) 0.0515(5) Uani d . 1 1 . .
    C C9 0.9887(4) 0.0448(2) 0.46475(15) 0.0604(6) Uani d . 1 1 . .
    H H9A 1.0450 -0.0113 0.4366 0.072 Uiso calc R 1 1 . .
    C C10 0.9792(4) 0.0366(2) 0.54362(15) 0.0689(7) Uani d . 1 1 . .
    H H10A 1.0299 -0.0253 0.5680 0.083 Uiso calc R 1 1 . .
    C C11 0.8961(4) 0.1178(2) 0.58831(15) 0.0692(7) Uani d . 1 1 . .
    C C12 0.8237(4) 0.2085(3) 0.54993(16) 0.0699(7) Uani d . 1 1 . .
    H H12A 0.7684 0.2649 0.5783 0.084 Uiso calc R 1 1 . .
    C C13 0.8312(4) 0.2176(2) 0.47065(15) 0.0611(6) Uani d . 1 1 . .
    H H13A 0.7793 0.2792 0.4465 0.073 Uiso calc R 1 1 . .
    C C14 0.8851(9) 0.1105(4) 0.67642(19) 0.1318(19) Uani d . 1 1 . .
    H H14A 0.7599 0.1151 0.6836 0.158 Uiso calc R 1 1 . .
    C C15 0.9192(7) -0.0015(4) 0.7099(2) 0.1196(15) Uani d . 1 1 . .
    H H15A 0.8882 -0.0011 0.7637 0.179 Uiso calc R 1 1 . .
    H H15B 1.0396 -0.0190 0.7048 0.179 Uiso calc R 1 1 . .
    H H15C 0.8521 -0.0576 0.6832 0.179 Uiso calc R 1 1 . .
    C C16 0.9387(9) 0.2120(5) 0.7158(2) 0.149(2) Uani d . 1 1 . .
    H H16A 0.8925 0.2121 0.7674 0.223 Uiso calc R 1 1 . .
    H H16B 0.8968 0.2771 0.6883 0.223 Uiso calc R 1 1 . .
    H H16C 1.0624 0.2145 0.7181 0.223 Uiso calc R 1 1 . .
    O O1W 0.8651(3) 0.32125(15) 0.18150(11) 0.0822(7) Uani d . 1 1 . .
    H H1W1 0.7748 0.3209 0.1531 0.123 Uiso d R 1 1 . .
    H H2W1 0.8803 0.3754 0.2127 0.123 Uiso d R 1 1 . .
loop_
    _atom_site_aniso_label
    _atom_site_aniso_U_11
    _atom_site_aniso_U_22
    _atom_site_aniso_U_33
    _atom_site_aniso_U_12
    _atom_site_aniso_U_13
    _atom_site_aniso_U_23
    O1 0.1132(16) 0.0556(10) 0.0594(10) 0.0199(10) 0.0095(11) 0.0108(9)
    N1 0.114(2) 0.0893(18) 0.0484(12) 0.0015(16) 0.0134(14) 0.0090(12)
    N2 0.0738(13) 0.0546(12) 0.0436(10) 0.0047(10) 0.0017(9) 0.0057(8)
    N3 0.0726(13) 0.0566(12) 0.0443(10) 0.0010(10) -0.0025(9) 0.0063(9)
    C1 0.0849(17) 0.0594(15) 0.0555(14) -0.0062(13) 0.0094(13) -0.0003(12)
    C2 0.107(2) 0.0670(18) 0.0617(17) -0.0041(16) 0.0213(16) 0.0106(14)
    C3 0.113(3) 0.086(2) 0.0525(15) -0.0043(19) -0.0001(16) -0.0066(14)
    C4 0.0819(18) 0.0642(16) 0.0547(14) -0.0060(14) 0.0020(13) 0.0000(12)
    C5 0.0623(13) 0.0537(13) 0.0448(11) 0.0029(11) 0.0079(10) 0.0043(10)
    C6 0.0638(13) 0.0541(14) 0.0486(12) 0.0022(11) 0.0030(11) 0.0030(10)
    C7 0.0697(14) 0.0512(13) 0.0504(13) 0.0021(12) -0.0057(11) 0.0055(10)
    C8 0.0559(11) 0.0526(13) 0.0462(11) 0.0002(10) -0.0027(10) 0.0009(9)
    C9 0.0750(16) 0.0530(13) 0.0531(13) 0.0117(12) 0.0005(12) 0.0027(10)
    C10 0.0871(19) 0.0657(16) 0.0538(14) 0.0139(14) -0.0047(13) 0.0083(12)
    C11 0.0913(19) 0.0708(17) 0.0455(13) 0.0007(15) 0.0039(13) -0.0005(12)
    C12 0.0798(18) 0.0674(16) 0.0624(16) 0.0095(14) 0.0115(13) -0.0081(14)
    C13 0.0659(15) 0.0567(14) 0.0607(14) 0.0118(12) -0.0004(12) 0.0022(11)
    C14 0.238(6) 0.108(3) 0.0494(18) 0.018(4) 0.006(3) 0.0001(19)
    C15 0.149(4) 0.149(4) 0.0615(19) -0.022(3) 0.008(2) 0.034(2)
    C16 0.204(5) 0.180(5) 0.062(2) -0.002(5) -0.027(3) -0.026(3)
    O1W 0.1251(18) 0.0586(11) 0.0628(11) 0.0163(11) -0.0286(12) -0.0119(9)
_geom_special_details
;
 All s.u.'s (except the s.u. in the dihedral angle between two l.s. planes)
 are estimated using the full covariance matrix.  The cell s.u.'s are taken
 into account individually in the estimation of s.u.'s in distances, angles
 and torsion angles; correlations between s.u.'s in cell parameters are only
 used when they are defined by crystal symmetry.  An approximate (isotropic)
 treatment of cell s.u.'s is used for estimating s.u.'s involving l.s. planes.
;
loop_
    _geom_bond_atom_site_label_1
    _geom_bond_atom_site_label_2
    _geom_bond_site_symmetry_2
    _geom_bond_distance
    _geom_bond_publ_flag
    O1 C6 . 1.224(3) ?
    N1 C3 . 1.326(4) ?
    N1 C2 . 1.327(4) ?
    N2 C6 . 1.343(3) ?
    N2 N3 . 1.379(3) ?
    N2 H1N1 . 0.8550 ?
    N3 C7 . 1.266(3) ?
    C1 C2 . 1.373(4) ?
    C1 C5 . 1.383(4) ?
    C1 H1A . 0.9300 ?
    C2 H2A . 0.9300 ?
    C3 C4 . 1.370(4) ?
    C3 H3A . 0.9300 ?
    C4 C5 . 1.376(4) ?
    C4 H4A . 0.9300 ?
    C5 C6 . 1.496(3) ?
    C7 C8 . 1.451(3) ?
    C7 H7A . 0.9300 ?
    C8 C13 . 1.382(3) ?
    C8 C9 . 1.398(3) ?
    C9 C10 . 1.368(3) ?
    C9 H9A . 0.9300 ?
    C10 C11 . 1.389(4) ?
    C10 H10A . 0.9300 ?
    C11 C12 . 1.377(4) ?
    C11 C14 . 1.528(4) ?
    C12 C13 . 1.376(4) ?
    C12 H12A . 0.9300 ?
    C13 H13A . 0.9300 ?
    C14 C16 . 1.438(6) ?
    C14 C15 . 1.465(6) ?
    C14 H14A . 0.9800 ?
    C15 H15A . 0.9600 ?
    C15 H15B . 0.9600 ?
    C15 H15C . 0.9600 ?
    C16 H16A . 0.9600 ?
    C16 H16B . 0.9600 ?
    C16 H16C . 0.9600 ?
    O1W H1W1 . 0.8541 ?
    O1W H2W1 . 0.8437 ?
loop_
    _geom_angle_atom_site_label_1
    _geom_angle_atom_site_label_2
    _geom_angle_atom_site_label_3
    _geom_angle_site_symmetry_1
    _geom_angle_site_symmetry_3
    _geom_angle
    _geom_angle_publ_flag
    C3 N1 C2 . . 116.6(3) ?
    C6 N2 N3 . . 119.78(19) ?
    C6 N2 H1N1 . . 121.2 ?
    N3 N2 H1N1 . . 118.5 ?
    C7 N3 N2 . . 115.2(2) ?
    C2 C1 C5 . . 118.3(3) ?
    C2 C1 H1A . . 120.9 ?
    C5 C1 H1A . . 120.9 ?
    N1 C2 C1 . . 124.1(3) ?
    N1 C2 H2A . . 117.9 ?
    C1 C2 H2A . . 117.9 ?
    N1 C3 C4 . . 124.0(3) ?
    N1 C3 H3A . . 118.0 ?
    C4 C3 H3A . . 118.0 ?
    C3 C4 C5 . . 118.7(3) ?
    C3 C4 H4A . . 120.7 ?
    C5 C4 H4A . . 120.7 ?
    C4 C5 C1 . . 118.4(2) ?
    C4 C5 C6 . . 118.8(2) ?
    C1 C5 C6 . . 122.6(2) ?
    O1 C6 N2 . . 124.2(2) ?
    O1 C6 C5 . . 120.5(2) ?
    N2 C6 C5 . . 115.3(2) ?
    N3 C7 C8 . . 123.5(2) ?
    N3 C7 H7A . . 118.2 ?
    C8 C7 H7A . . 118.2 ?
    C13 C8 C9 . . 117.4(2) ?
    C13 C8 C7 . . 119.6(2) ?
    C9 C8 C7 . . 122.9(2) ?
    C10 C9 C8 . . 120.5(2) ?
    C10 C9 H9A . . 119.7 ?
    C8 C9 H9A . . 119.7 ?
    C9 C10 C11 . . 122.0(3) ?
    C9 C10 H10A . . 119.0 ?
    C11 C10 H10A . . 119.0 ?
    C12 C11 C10 . . 117.1(2) ?
    C12 C11 C14 . . 120.1(3) ?
    C10 C11 C14 . . 122.7(3) ?
    C13 C12 C11 . . 121.5(3) ?
    C13 C12 H12A . . 119.2 ?
    C11 C12 H12A . . 119.2 ?
    C12 C13 C8 . . 121.4(3) ?
    C12 C13 H13A . . 119.3 ?
    C8 C13 H13A . . 119.3 ?
    C16 C14 C15 . . 120.7(4) ?
    C16 C14 C11 . . 114.1(4) ?
    C15 C14 C11 . . 115.8(3) ?
    C16 C14 H14A . . 100.3 ?
    C15 C14 H14A . . 100.3 ?
    C11 C14 H14A . . 100.3 ?
    C14 C15 H15A . . 109.5 ?
    C14 C15 H15B . . 109.5 ?
    H15A C15 H15B . . 109.5 ?
    C14 C15 H15C . . 109.5 ?
    H15A C15 H15C . . 109.5 ?
    H15B C15 H15C . . 109.5 ?
    C14 C16 H16A . . 109.5 ?
    C14 C16 H16B . . 109.5 ?
    H16A C16 H16B . . 109.5 ?
    C14 C16 H16C . . 109.5 ?
    H16A C16 H16C . . 109.5 ?
    H16B C16 H16C . . 109.5 ?
    H1W1 O1W H2W1 . . 119.0 ?
loop_
    _geom_torsion_atom_site_label_1
    _geom_torsion_atom_site_label_2
    _geom_torsion_atom_site_label_3
    _geom_torsion_atom_site_label_4
    _geom_torsion_site_symmetry_1
    _geom_torsion_site_symmetry_2
    _geom_torsion_site_symmetry_3
    _geom_torsion_site_symmetry_4
    _geom_torsion
    _geom_torsion_publ_flag
    C6 N2 N3 C7 . . . . -169.0(3) ?
    C3 N1 C2 C1 . . . . 0.0(5) ?
    C5 C1 C2 N1 . . . . 0.6(5) ?
    C2 N1 C3 C4 . . . . -0.9(5) ?
    N1 C3 C4 C5 . . . . 1.0(5) ?
    C3 C4 C5 C1 . . . . -0.3(4) ?
    C3 C4 C5 C6 . . . . -175.6(3) ?
    C2 C1 C5 C4 . . . . -0.4(4) ?
    C2 C1 C5 C6 . . . . 174.7(3) ?
    N3 N2 C6 O1 . . . . 1.3(4) ?
    N3 N2 C6 C5 . . . . -178.9(2) ?
    C4 C5 C6 O1 . . . . 38.5(4) ?
    C1 C5 C6 O1 . . . . -136.6(3) ?
    C4 C5 C6 N2 . . . . -141.4(3) ?
    C1 C5 C6 N2 . . . . 43.6(4) ?
    N2 N3 C7 C8 . . . . -177.5(2) ?
    N3 C7 C8 C13 . . . . 179.0(3) ?
    N3 C7 C8 C9 . . . . 2.7(4) ?
    C13 C8 C9 C10 . . . . -0.3(4) ?
    C7 C8 C9 C10 . . . . 176.0(3) ?
    C8 C9 C10 C11 . . . . 0.2(5) ?
    C9 C10 C11 C12 . . . . -0.4(5) ?
    C9 C10 C11 C14 . . . . -179.6(4) ?
    C10 C11 C12 C13 . . . . 0.8(5) ?
    C14 C11 C12 C13 . . . . -179.9(4) ?
    C11 C12 C13 C8 . . . . -1.1(5) ?
    C9 C8 C13 C12 . . . . 0.8(4) ?
    C7 C8 C13 C12 . . . . -175.7(3) ?
    C12 C11 C14 C16 . . . . -50.3(7) ?
    C10 C11 C14 C16 . . . . 128.9(5) ?
    C12 C11 C14 C15 . . . . 162.9(4) ?
    C10 C11 C14 C15 . . . . -17.9(7) ?
loop_
    _geom_hbond_atom_site_label_D
    _geom_hbond_atom_site_label_H
    _geom_hbond_atom_site_label_A
    _geom_hbond_site_symmetry_A
    _geom_hbond_distance_DH
    _geom_hbond_distance_HA
    _geom_hbond_distance_DA
    _geom_hbond_angle_DHA
    _geom_hbond_publ_flag
    N2 H1N1 O1W . 0.85 1.90 2.757(3) 176 yes
    O1W H1W1 N1 4_455 0.85 2.03 2.861(3) 164 yes
    O1W H2W1 O1 3_755 0.84 2.00 2.779(3) 154 yes
_iucr_refine_instructions_details
;
TITL I in P2(1)2(1)2(1)
CELL 1.54178   7.7503  11.7894  17.2820  90.000  90.000  90.000
ZERR    4.00   0.0002   0.0003   0.0004   0.000   0.000   0.000
LATT -1
SYMM 0.5-X, -Y, 0.5+Z
SYMM -X, 0.5+Y, 0.5-Z
SYMM 0.5+X, 0.5-Y, -Z
SFAC C H N O
UNIT 64 76 12 8
TEMP 23.000
SIZE 0.13 0.193 0.89
L.S. 10
BOND $H
EQIV $1 -1/2+x,1/2-y,-z
HTAB O1W N1_$1
EQIV $2 2-x,1/2+y,1/2-z
HTAB O1W O1_$2
ACTA
CONF
FMAP 2 1 60
PLAN 20
WGHT      0.0715      0.3351
EXTI    0.004494
FVAR       0.75499
O1    4    1.104383   -0.056057    0.181865    11.00000    0.11322    0.05558 =
         0.05945    0.01084    0.00953    0.01991
N1    3    1.103625    0.156211   -0.065646    11.00000    0.11406    0.08934 =
         0.04838    0.00899    0.01344    0.00146
AFIX   3
H1N1  2    0.971815    0.181731    0.209325    11.00000   -1.20000
AFIX   0
N2    3    1.013205    0.117141    0.222032    11.00000    0.07376    0.05458 =
         0.04360    0.00575    0.00173    0.00469
N3    3    1.005632    0.084686    0.298640    11.00000    0.07264    0.05658 =
         0.04430    0.00628   -0.00247    0.00103
C1    1    1.138978    0.192483    0.069216    11.00000    0.08495    0.05936 =
         0.05549   -0.00030    0.00936   -0.00616
AFIX  43
H1A   2    1.174234    0.241993    0.108012    11.00000   -1.20000
AFIX   0
C2    1    1.152573    0.222082   -0.007400    11.00000    0.10660    0.06705 =
         0.06175    0.01058    0.02133   -0.00411
AFIX  43
H2A   2    1.199006    0.292737   -0.019195    11.00000   -1.20000
AFIX   0
C3    1    1.037803    0.056012   -0.047009    11.00000    0.11257    0.08554 =
         0.05252   -0.00664   -0.00015   -0.00431
AFIX  43
H3A   2    1.001199    0.008879   -0.086917    11.00000   -1.20000
AFIX   0
C4    1    1.020435    0.017698    0.027425    11.00000    0.08194    0.06423 =
         0.05475   -0.00004    0.00199   -0.00598
AFIX  43
H4A   2    0.975021   -0.053847    0.037378    11.00000   -1.20000
AFIX   0
C5    1    1.071509    0.087158    0.087166    11.00000    0.06234    0.05370 =
         0.04484    0.00430    0.00788    0.00291
C6    1    1.064818    0.042448    0.168128    11.00000    0.06378    0.05405 =
         0.04858    0.00300    0.00301    0.00222
C7    1    0.929669    0.153633    0.343244    11.00000    0.06971    0.05117 =
         0.05044    0.00552   -0.00575    0.00214
AFIX  43
H7A   2    0.881115    0.218522    0.321744    11.00000   -1.20000
AFIX   0
C8    1    0.914268    0.136862    0.426150    11.00000    0.05586    0.05260 =
         0.04617    0.00093   -0.00270    0.00019
C9    1    0.988663    0.044818    0.464749    11.00000    0.07501    0.05304 =
         0.05307    0.00268    0.00055    0.01172
AFIX  43
H9A   2    1.045044   -0.011267    0.436594    11.00000   -1.20000
AFIX   0
C10   1    0.979186    0.036589    0.543621    11.00000    0.08711    0.06574 =
         0.05380    0.00826   -0.00469    0.01394
AFIX  43
H10A  2    1.029939   -0.025287    0.568036    11.00000   -1.20000
AFIX   0
C11   1    0.896077    0.117835    0.588313    11.00000    0.09126    0.07080 =
         0.04553   -0.00047    0.00390    0.00067
C12   1    0.823672    0.208482    0.549928    11.00000    0.07979    0.06742 =
         0.06237   -0.00810    0.01149    0.00954
AFIX  43
H12A  2    0.768429    0.264857    0.578267    11.00000   -1.20000
AFIX   0
C13   1    0.831180    0.217555    0.470646    11.00000    0.06591    0.05669 =
         0.06072    0.00218   -0.00036    0.01182
AFIX  43
H13A  2    0.779298    0.279239    0.446484    11.00000   -1.20000
AFIX   0
C14   1    0.885078    0.110452    0.676424    11.00000    0.23770    0.10835 =
         0.04935    0.00015    0.00645    0.01763
AFIX  13
H14A  2    0.759861    0.115124    0.683640    11.00000   -1.20000
AFIX   0
C15   1    0.919162   -0.001460    0.709935    11.00000    0.14861    0.14857 =
         0.06152    0.03442    0.00821   -0.02248
AFIX 137
H15A  2    0.888149   -0.001075    0.763714    11.00000   -1.50000
H15B  2    1.039574   -0.019031    0.704833    11.00000   -1.50000
H15C  2    0.852100   -0.057614    0.683219    11.00000   -1.50000
AFIX   0
C16   1    0.938658    0.211968    0.715832    11.00000    0.20429    0.18002 =
         0.06208   -0.02590   -0.02690   -0.00174
AFIX 137
H16A  2    0.892545    0.212100    0.767388    11.00000   -1.50000
H16B  2    0.896832    0.277110    0.688280    11.00000   -1.50000
H16C  2    1.062361    0.214454    0.718131    11.00000   -1.50000
AFIX   0
O1W   4    0.865055    0.321255    0.181500    11.00000    0.12515    0.05859 =
         0.06279   -0.01186   -0.02859    0.01632
AFIX   3
H1W1  2    0.774805    0.320915    0.153140    11.00000   -1.50000
H2W1  2    0.880305    0.375435    0.212650    11.00000   -1.50000
HKLF 4
REM  ms3 in P2(1)2(1)2(1)
REM R1 =  0.0486 for   2499 Fo > 4sig(Fo)  and  0.0569 for all   2939 data
REM    193 parameters refined using      0 restraints
END
REM Highest difference peak  0.220,  deepest hole -0.283,  1-sigma level  0.033
Q1    1   0.9981  0.1325  0.6758  11.00000  0.05    0.22
Q2    1   0.8537  0.0994  0.6631  11.00000  0.05    0.22
Q3    1   0.7945  0.1764  0.7221  11.00000  0.05    0.19
Q4    1   0.7951  0.0615  0.7281  11.00000  0.05    0.14
Q5    1   0.9841  0.1340  0.5824  11.00000  0.05    0.12
Q6    1   0.7213  0.1622  0.7020  11.00000  0.05    0.11
Q7    1   1.1254  0.1397  0.6828  11.00000  0.05    0.11
Q8    1   1.0947  0.0480  0.5053  11.00000  0.05    0.11
Q9    1   0.8968  0.0874  0.1770  11.00000  0.05    0.11
Q10   1   1.0878  0.0904  0.7177  11.00000  0.05    0.10
Q11   1   0.9873  0.2662  0.8622  11.00000  0.05    0.10
Q12   1   0.9167  0.2067  0.4357  11.00000  0.05    0.10
Q13   1   0.9730  0.1436  0.3810  11.00000  0.05    0.10
Q14   1   1.1267 -0.0103  0.5771  11.00000  0.05    0.10
Q15   1   0.7142  0.4930  0.2195  11.00000  0.05    0.10
Q16   1   0.9154  0.0834  0.4375  11.00000  0.05    0.10
Q17   1   0.7464  0.0121  0.7005  11.00000  0.05    0.10
Q18   1   1.0656  0.1551  0.0809  11.00000  0.05    0.10
Q19   1   1.1226 -0.0061 -0.0992  11.00000  0.05    0.10
Q20   1   0.9451  0.2348  0.4978  11.00000  0.05    0.10
;
