# Supplementary material for: (E)-N′-(4-Isopropyl­benzyl­idene)isonicotinohydrazide monohydrate
Source: Acta Crystallogr Sect E Struct Rep Online. 2012 Mar 10;68(Pt 4):o1002. doi: 10.1107/S1600536812009099 (PMC3343969; doi:10.1107/S1600536812009099)
Supplement: Supplementary file 2 [file e-68-o1002-Isup2.hkl]

#
# h,k,l, Fc-squared, Fo-squared, sigma(Fo-squared) and status flag
#
data_I
_shelx_title ' ms3 in P2(1)2(1)2(1)'
_shelx_refln_list_code          4
_shelx_F_calc_maximum      156.15
_exptl_crystal_F_000       608.00
_reflns_d_resolution_high  0.8117
 
loop_
 _symmetry_equiv_pos_as_xyz
 'x, y, z'
 '-x+1/2, -y, z+1/2'
 '-x, y+1/2, -z+1/2'
 'x+1/2, -y+1/2, -z'
 
_cell_length_a     7.7503
_cell_length_b    11.7894
_cell_length_c    17.2820
_cell_angle_alpha  90.000
_cell_angle_beta   90.000
_cell_angle_gamma  90.000
 
_shelx_F_squared_multiplier     1.000
 
loop_
 _refln_index_h
 _refln_index_k
 _refln_index_l
 _refln_F_squared_calc
 _refln_F_squared_meas
 _refln_F_squared_sigma
 _refln_observed_status
   2   0   0    24179.65    24370.47    817.71 o
   4   0   0      275.27      347.17     12.60 o
   6   0   0       23.83       27.02      2.09 o
   8   0   0        0.00       -1.09      1.22 o
   1   1   0       93.72      130.62      3.99 o
   2   1   0     2554.21     2617.08     62.37 o
   3   1   0      447.04      438.90     26.57 o
   4   1   0        3.89        5.43      1.05 o
   5   1   0       26.54       29.67      1.54 o
   6   1   0        0.15        0.40      0.40 o
   7   1   0        2.90        0.35      0.63 o
   8   1   0        3.72       -0.79      0.81 o
   9   1   0        1.57        1.15      0.88 o
   0   2   0      732.68      695.80     23.62 o
   2   2   0    11640.18    10939.64    911.49 o
   3   2   0     1101.17     1103.39     26.72 o
   4   2   0     1483.46     1375.48     33.35 o
   5   2   0        8.51        8.68      1.36 o
   6   2   0       17.82       19.72      2.68 o
   7   2   0        0.91       -0.16      0.46 o
   8   2   0        3.62        5.99      0.65 o
   9   2   0        0.03        1.25      0.61 o
   1   3   0        3.05        5.10      0.41 o
   2   3   0       30.88       29.81      1.12 o
   3   3   0      117.12      123.41      3.54 o
   4   3   0        3.87        6.09      1.04 o
   5   3   0      145.25      132.61      5.91 o
   6   3   0      124.25      157.81      3.32 o
   7   3   0        1.95        3.84      0.72 o
   8   3   0        9.88        3.08      0.43 o
   9   3   0       14.73        7.53      1.34 o
   0   4   0        2.69        0.72      0.39 o
   1   4   0      429.58      476.69     11.75 o
   2   4   0      262.49      296.37      7.55 o
   4   4   0       42.03       49.42      2.86 o
   5   4   0      198.02      175.81      7.48 o
   6   4   0      123.69       92.57      2.30 o
   7   4   0        3.92        8.22      0.67 o
   8   4   0        0.26        2.07      0.41 o
   9   4   0        3.02        3.36      0.95 o
   1   5   0      107.28       98.11      2.87 o
   2   5   0      159.14      145.07      5.89 o
   3   5   0        5.49        5.61      1.05 o
   4   5   0      196.67      193.84      7.97 o
   5   5   0       84.38      105.29      2.77 o
   6   5   0       12.77        7.60      1.41 o
   7   5   0       33.43       33.67      1.06 o
   8   5   0        8.95        5.49      0.53 o
   1   6   0       30.45       32.12      2.08 o
   2   6   0       15.92       26.33      1.96 o
   3   6   0        6.81        5.17      1.18 o
   4   6   0       92.19       71.14      3.94 o
   5   6   0      243.18      247.11      4.78 o
   6   6   0       16.20       17.54      1.53 o
   7   6   0       17.33        9.79      0.85 o
   8   6   0        0.82        1.30      0.46 o
   1   7   0      100.34       89.31      2.52 o
   2   7   0        5.55        4.76      2.02 o
   3   7   0      429.70      389.02     14.74 o
   4   7   0        0.97        3.81      1.14 o
   5   7   0       51.60       55.61      3.40 o
   6   7   0        5.20        6.97      1.75 o
   7   7   0       18.08       14.55      1.45 o
   8   7   0        1.39        0.57      0.35 o
   0   8   0      221.49      237.97      9.58 o
   1   8   0        3.27        2.28      0.77 o
   2   8   0        2.07        2.90      1.21 o
   3   8   0      286.24      285.84      8.46 o
   4   8   0        6.51        7.63      1.12 o
   5   8   0        5.41        3.10      1.10 o
   6   8   0        9.67        6.55      1.51 o
   7   8   0       15.82       14.82      1.31 o
   1   9   0      250.36      224.24      9.57 o
   2   9   0       20.64       17.25      1.84 o
   3   9   0      105.45      115.12      4.65 o
   4   9   0       55.99       62.88      6.47 o
   5   9   0       21.63       16.86      1.79 o
   6   9   0        0.58       -0.65      0.77 o
   7   9   0        2.60        2.20      0.57 o
   0  10   0        8.22        8.74      1.88 o
   1  10   0      243.59      239.04     10.11 o
   2  10   0       78.00       76.87      3.70 o
   3  10   0       15.78       16.72      1.88 o
   4  10   0        0.00        0.88      1.60 o
   5  10   0        0.03       -0.21      0.89 o
   6  10   0       23.11       18.65      1.82 o
   1  11   0       20.93       27.24      2.22 o
   2  11   0        0.39        1.02      1.68 o
   3  11   0       15.17       20.42      2.72 o
   4  11   0       12.45       14.00      2.31 o
   6  11   0        0.34        0.42      0.75 o
   2  12   0        0.78        1.49      1.29 o
   3  12   0       10.08       18.04      2.13 o
   4  12   0        0.00        0.67      0.89 o
   5  12   0        1.20        0.48      0.62 o
   2  13   0       12.38       14.82      1.77 o
   3  13   0        0.96        1.44      0.87 o
   1   0   1     4369.95     4281.71    101.67 o
   2   0   1    24384.05    24692.33    585.83 o
   3   0   1      302.62      306.50      7.74 o
   4   0   1      490.04      591.84     14.73 o
   5   0   1        9.21        6.35      1.39 o
   6   0   1       26.13       27.28      2.54 o
   7   0   1        1.78        0.72      0.45 o
   8   0   1        2.79        3.94      1.24 o
   9   0   1        0.02        0.87      0.58 o
  -9   1   1        3.50        4.74      0.74 o
  -8   1   1        6.36        9.03      1.21 o
  -7   1   1       13.07       24.56      1.04 o
  -6   1   1        0.57        2.48      0.51 o
  -5   1   1       42.10       40.69      2.57 o
  -4   1   1      306.88      292.12      9.29 o
  -3   1   1       38.39       38.90      1.37 o
  -2   1   1     4621.18     4623.78    109.98 o
  -1   1   1       38.90       43.83      1.78 o
   0   1   1      175.84      168.53      4.10 o
   1   1   1       40.06       42.33      1.75 o
   2   1   1     4620.18     4629.75    110.02 o
   3   1   1       38.02       39.70      2.45 o
   4   1   1      306.66      295.91      7.68 o
   5   1   1       41.84       40.98      1.84 o
   6   1   1        0.54        1.62      0.41 o
   7   1   1       13.02       22.97      0.86 o
   8   1   1        6.36        7.41      1.16 o
   9   1   1        3.49        5.05      0.75 o
  -9   2   1        2.84        0.55      0.57 o
  -8   2   1        0.98        3.74      0.68 o
  -7   2   1        1.28        1.53      0.51 o
  -6   2   1       61.45       53.93      1.70 o
  -5   2   1       16.72       15.45      1.75 o
  -4   2   1     1866.27     1822.94     44.79 o
  -3   2   1     3293.29     3515.15     83.98 o
  -2   2   1     2462.60     2469.86     67.56 o
  -1   2   1     6990.14     6466.60    461.43 o
   0   2   1        5.57        8.96      0.40 o
   1   2   1     7002.20     6105.03    212.18 o
   2   2   1     2472.27     2362.10     82.15 o
   3   2   1     3296.30     3527.44     84.06 o
   4   2   1     1856.60     1895.28     44.89 o
   5   2   1       16.67       16.56      1.25 o
   6   2   1       60.75       51.89      1.64 o
   7   2   1        1.27        1.43      0.47 o
   8   2   1        0.98        2.45      0.59 o
   9   2   1        2.80        0.43      0.56 o
  -9   3   1        2.48        2.33      0.56 o
  -8   3   1       29.04       40.83      1.17 o
  -7   3   1       32.34       33.34      1.06 o
  -6   3   1        8.65        7.63      0.85 o
  -5   3   1       27.16       15.62      1.82 o
  -4   3   1      314.21      331.35     12.23 o
  -3   3   1       39.79       34.48      1.38 o
  -2   3   1      120.31      129.99      3.51 o
  -1   3   1      375.61      364.27      7.32 o
   0   3   1      185.58      208.38      7.53 o
   1   3   1      374.36      365.54     12.75 o
   2   3   1      119.35      134.65      3.64 o
   3   3   1       40.47       36.31      1.48 o
   4   3   1      314.61      327.10      8.64 o
   5   3   1       27.24       19.73      1.98 o
   6   3   1        8.69        8.55      0.95 o
   7   3   1       31.99       30.75      1.02 o
   8   3   1       28.92       41.46      1.17 o
   9   3   1        2.45        1.30      0.74 o
  -9   4   1        0.89        1.14      0.58 o
  -8   4   1       37.31       32.78      1.70 o
  -7   4   1        3.64        4.74      0.63 o
  -6   4   1       32.29       33.97      1.52 o
  -5   4   1      413.85      367.49     13.86 o
  -4   4   1      354.75      318.98     12.31 o
  -3   4   1      474.50      473.14     16.84 o
  -2   4   1      194.10      195.06      7.39 o
  -1   4   1     2986.89     3026.88     59.48 o
   0   4   1      724.96      766.14     18.59 o
   1   4   1     2982.20     3135.12    103.12 o
   2   4   1      193.76      196.54      5.26 o
   3   4   1      471.63      471.08     36.16 o
   4   4   1      355.69      337.86     12.43 o
   5   4   1      412.44      358.43     13.83 o
   6   4   1       31.86       32.30      1.34 o
   7   4   1        3.58        4.29      0.57 o
   8   4   1       37.14       32.17      0.85 o
   9   4   1        0.88        1.38      0.78 o
  -8   5   1       14.31       11.24      0.56 o
  -7   5   1        7.42       11.21      0.82 o
  -6   5   1       88.30       88.51      3.71 o
  -5   5   1       53.62       62.65      2.53 o
  -4   5   1       39.67       31.95      2.27 o
  -3   5   1      107.11      111.81      4.81 o
  -2   5   1       55.88       54.85      2.80 o
  -1   5   1       67.02       73.18      3.20 o
   0   5   1       40.50       35.48      1.88 o
   1   5   1       67.19       72.89      3.27 o
   2   5   1       55.04       58.55      2.05 o
   3   5   1      106.51      106.38      3.34 o
   4   5   1       38.88       29.04      2.29 o
   5   5   1       53.68       59.54      2.17 o
   6   5   1       87.70       79.93      1.97 o
   7   5   1        7.46       11.05      0.72 o
   8   5   1       14.31       11.66      1.28 o
  -8   6   1        1.07        0.75      0.34 o
  -7   6   1       74.07       70.04      1.97 o
  -6   6   1        4.86        5.68      1.19 o
  -5   6   1       30.35       32.74      1.69 o
  -4   6   1       18.18       14.90      1.89 o
  -3   6   1      189.75      182.87      7.50 o
  -2   6   1      101.05       87.55      4.12 o
  -1   6   1      279.00      299.01      8.10 o
   0   6   1      337.06      355.87     13.01 o
   1   6   1      277.96      315.01      8.08 o
   2   6   1      101.07       93.13      4.58 o
   3   6   1      189.13      182.25      5.22 o
   4   6   1       17.89       13.45      1.81 o
   5   6   1       30.46       30.47      1.57 o
   6   6   1        4.85        6.84      1.84 o
   7   6   1       74.14       68.92      1.60 o
   8   6   1        1.07        0.29      0.39 o
  -8   7   1        2.50        3.40      0.73 o
  -7   7   1       24.95       19.76      1.00 o
  -6   7   1        3.70        5.52      1.74 o
  -5   7   1      154.88      141.17      7.51 o
  -4   7   1      112.32      108.81      6.42 o
  -3   7   1       97.15       93.32      4.89 o
  -2   7   1      191.53      195.28      5.74 o
  -1   7   1      309.13      293.14     11.67 o
   0   7   1      128.72      122.59      5.61 o
   1   7   1      310.92      299.75      6.61 o
   2   7   1      191.20      194.33      4.65 o
   3   7   1       97.37      105.24      3.45 o
   4   7   1      112.18      107.93      4.08 o
   5   7   1      155.67      148.72      4.86 o
   6   7   1        3.75        2.81      1.12 o
   7   7   1       25.03       20.58      1.22 o
   8   7   1        2.50        3.48      0.40 o
  -7   8   1        0.25       -0.24      0.47 o
  -6   8   1       18.50       16.71      1.68 o
  -5   8   1      133.25      128.88      7.10 o
  -4   8   1        8.91       11.55      2.04 o
  -3   8   1      122.78      110.54      4.39 o
  -2   8   1        4.58        3.32      1.42 o
  -1   8   1      194.52      172.24      7.67 o
   0   8   1       21.59       30.10      1.85 o
   1   8   1      195.73      173.98      5.32 o
   2   8   1        4.62        3.02      0.72 o
   3   8   1      123.46      108.85      3.43 o
   4   8   1        8.89       13.80      1.45 o
   5   8   1      134.32      140.14      4.66 o
   6   8   1       18.45       19.10      1.77 o
   7   8   1        0.25        0.81      0.59 o
  -7   9   1        2.40        0.95      0.46 o
  -6   9   1       15.12       10.73      1.26 o
  -5   9   1       13.78       13.34      1.64 o
  -4   9   1       23.04       25.70      3.06 o
  -3   9   1       74.65       75.77      5.48 o
  -2   9   1       23.76       24.30      2.05 o
  -1   9   1        5.57        9.71      1.69 o
   0   9   1       76.20       85.11      4.71 o
   1   9   1        5.45       12.09      2.99 o
   2   9   1       22.90       25.08      1.89 o
   3   9   1       74.93       70.62      3.18 o
   4   9   1       23.19       21.33      1.51 o
   5   9   1       13.74       12.36      1.20 o
   6   9   1       14.87       11.36      2.63 o
   7   9   1        2.40        1.66      0.71 o
  -6  10   1        0.39        0.50      0.79 o
  -5  10   1       25.95       27.94      2.00 o
  -4  10   1       44.72       45.94      5.58 o
  -3  10   1       23.14       29.49      2.31 o
  -2  10   1        1.29        1.75      1.10 o
  -1  10   1       49.74       58.37      5.41 o
   0  10   1       23.38       28.48      5.08 o
   1  10   1       49.55       53.42      2.91 o
   2  10   1        1.23        0.14      1.23 o
   3  10   1       23.41       27.55      2.29 o
   4  10   1       44.25       45.54      3.05 o
   5  10   1       25.79       27.53      3.00 o
  -6  11   1        0.17        0.86      0.79 o
  -5  11   1        2.73        1.66      0.71 o
  -4  11   1        2.81        2.98      1.00 o
  -3  11   1       51.07       58.96      3.07 o
  -2  11   1       17.01       17.01      1.42 o
  -1  11   1       62.92       66.75      2.62 o
   0  11   1        4.66        6.46      1.26 o
   1  11   1       63.61       63.25      4.27 o
   3  11   1       51.04       57.23      4.55 o
   4  11   1        2.86        5.01      1.84 o
   6  11   1        0.17        0.51      0.81 o
  -5  12   1        0.41        0.31      0.75 o
  -4  12   1        4.32        4.32      1.14 o
  -3  12   1        0.10        1.58      0.92 o
  -2  12   1       37.28       45.63      2.54 o
  -1  12   1        0.47        0.57      1.20 o
   2  12   1       37.59       43.41      3.48 o
   3  12   1        0.09       -0.57      1.05 o
   4  12   1        4.31        4.66      1.17 o
   5  12   1        0.41        0.40      0.64 o
  -4  13   1        2.44        3.46      0.78 o
  -3  13   1        4.22        5.41      1.04 o
  -2  13   1       23.62       26.14      2.18 o
   3  13   1        4.28        5.33      1.17 o
   0   0   2     1196.19     1005.29     33.93 o
   1   0   2      154.73      141.49      4.66 o
   2   0   2      419.09      334.93      8.27 o
   3   0   2      306.76      345.55      8.69 o
   4   0   2        0.00        0.86      0.44 o
   5   0   2      127.90      161.71      4.75 o
   6   0   2       60.45       52.37      0.96 o
   7   0   2        0.16        0.50      0.45 o
   8   0   2        2.21        2.68      1.03 o
   9   0   2        6.09       14.00      1.24 o
  -9   1   2        0.08        0.11      0.52 o
  -8   1   2        3.03        1.43      0.88 o
  -7   1   2        9.19       14.67      0.69 o
  -6   1   2       63.30       53.53      1.76 o
  -5   1   2        8.38        6.95      1.29 o
  -4   1   2      160.62      177.22      4.91 o
  -3   1   2      323.57      325.43      7.98 o
  -2   1   2     1734.86     1725.21     73.64 o
  -1   1   2      216.98      204.70      5.16 o
   0   1   2     2808.12     2652.60     63.07 o
   1   1   2      214.34      211.51      7.33 o
   2   1   2     1734.03     1754.17     41.62 o
   3   1   2      326.23      306.44      9.05 o
   4   1   2      160.04      180.96      4.99 o
   5   1   2        8.40        8.07      0.96 o
   6   1   2       63.32       50.83      1.11 o
   7   1   2        9.23       15.01      0.67 o
   8   1   2        3.01        1.97      1.05 o
   9   1   2        0.09       -0.22      0.56 o
  -9   2   2        0.93        0.46      0.52 o
  -8   2   2        4.72        8.76      0.86 o
  -7   2   2        1.68        4.41      0.54 o
  -6   2   2       12.39       16.15      1.00 o
  -5   2   2      158.47      168.57      7.04 o
  -4   2   2      885.72      932.54     32.76 o
  -3   2   2     1433.73     1394.23     36.68 o
  -2   2   2     3057.97     3034.49    119.89 o
  -1   2   2     1015.98     1057.45     25.30 o
   0   2   2      415.30      413.96     10.04 o
   1   2   2     1010.96     1043.38     35.82 o
   2   2   2     3056.71     3063.54     72.74 o
   3   2   2     1437.81     1379.76     46.15 o
   4   2   2      883.95      946.61     23.17 o
   5   2   2      157.28      164.33      4.94 o
   6   2   2       12.34       17.75      0.87 o
   7   2   2        1.66        4.02      0.52 o
   8   2   2        4.76        8.72      0.71 o
   9   2   2        0.94        0.40      0.59 o
  -9   3   2        2.15        4.05      0.80 o
  -8   3   2        5.72        4.87      0.73 o
  -7   3   2       16.03        6.06      0.61 o
  -6   3   2       72.19       92.30      2.06 o
  -5   3   2       13.39       14.49      1.72 o
  -4   3   2      163.29      183.43      7.28 o
  -3   3   2       23.99       23.90      1.60 o
  -2   3   2      325.23      328.07     11.36 o
  -1   3   2      168.53      151.16      3.96 o
   0   3   2     2648.30     2565.78     98.85 o
   1   3   2      169.49      144.96      5.63 o
   2   3   2      323.42      312.49     12.84 o
   3   3   2       24.24       21.92      1.71 o
   4   3   2      164.58      179.20      5.16 o
   5   3   2       13.54       12.27      1.63 o
   6   3   2       71.77       90.69      1.81 o
   7   3   2       15.96        6.46      0.60 o
   8   3   2        5.63        5.23      0.63 o
   9   3   2        2.12        3.04      0.90 o
  -9   4   2        4.00        8.40      0.84 o
  -8   4   2        5.68        7.65      0.83 o
  -7   4   2        6.68        5.03      0.68 o
  -6   4   2      275.34      311.08      5.57 o
  -5   4   2       54.26       65.24      3.66 o
  -4   4   2      418.33      357.06     13.14 o
  -3   4   2     1137.58     1167.63     40.06 o
  -2   4   2      779.74      765.63     27.25 o
  -1   4   2      140.25      132.40      3.69 o
   0   4   2     2112.85     2306.19     55.11 o
   1   4   2      138.94      137.06      5.29 o
   2   4   2      778.89      801.38     19.44 o
   3   4   2     1135.57     1160.28     28.44 o
   4   4   2      417.60      345.86     13.22 o
   5   4   2       54.78       58.98      3.57 o
   6   4   2      276.04      309.53      5.93 o
   7   4   2        6.66        5.28      0.59 o
   8   4   2        5.70        5.63      0.57 o
   9   4   2        3.99        7.74      1.20 o
  -8   5   2        3.15        2.52      0.58 o
  -7   5   2       52.58       62.33      2.03 o
  -6   5   2       19.42       16.02      1.78 o
  -5   5   2       48.28       63.86      2.73 o
  -4   5   2       82.80       91.33      4.40 o
  -3   5   2      199.48      205.87      8.11 o
  -2   5   2        5.56        1.03      0.58 o
  -1   5   2        7.03        5.04      0.56 o
   0   5   2      135.66      157.61      4.25 o
   1   5   2        6.55        4.64      0.80 o
   2   5   2        5.51        1.34      0.50 o
   3   5   2      198.44      208.09      5.83 o
   4   5   2       82.86       87.06      4.45 o
   5   5   2       47.66       61.92      2.41 o
   6   5   2       19.37       15.82      1.82 o
   7   5   2       52.44       61.81      1.67 o
   8   5   2        3.15        2.34      0.44 o
  -8   6   2        4.76        5.68      0.85 o
  -7   6   2       59.86       60.06      2.62 o
  -6   6   2        7.41        6.14      1.23 o
  -5   6   2      210.19      207.46      5.03 o
  -4   6   2       80.75       60.83      3.58 o
  -3   6   2       31.23       25.60      1.99 o
  -2   6   2      195.98      190.73      9.93 o
  -1   6   2     1522.62     1611.33     86.91 o
   0   6   2       32.51       31.44      2.12 o
   1   6   2     1526.61     1599.60     55.00 o
   2   6   2      194.68      194.66     12.24 o
   3   6   2       31.44       25.96      1.47 o
   4   6   2       80.62       67.40      3.85 o
   5   6   2      209.67      201.56      3.91 o
   6   6   2        7.43        7.58      1.05 o
   7   6   2       59.59       57.71      3.23 o
   8   6   2        4.77        5.63      0.65 o
  -8   7   2        6.66        3.66      0.57 o
  -7   7   2        6.72        2.74      0.57 o
  -6   7   2       72.84       78.12      4.98 o
  -5   7   2       13.30       14.08      2.48 o
  -4   7   2      108.71      120.04      6.78 o
  -3   7   2        4.25        2.64      0.87 o
  -2   7   2      152.14      158.32      7.00 o
  -1   7   2       55.83       60.59      3.52 o
   0   7   2      365.47      392.79     10.33 o
   1   7   2       55.32       51.85      1.86 o
   2   7   2      152.59      148.02      4.58 o
   3   7   2        4.09        3.42      0.92 o
   4   7   2      108.57      120.22      4.36 o
   5   7   2       13.30       17.83      1.61 o
   6   7   2       72.92       72.80      5.07 o
   7   7   2        6.65        3.34      0.73 o
   8   7   2        6.64        3.61      0.63 o
  -7   8   2       11.27        9.32      0.69 o
  -6   8   2       18.95       14.72      2.16 o
  -5   8   2       14.32       14.43      1.73 o
  -4   8   2       70.59       65.97      3.37 o
  -3   8   2      342.33      372.86     10.31 o
  -2   8   2       28.46       33.20      3.16 o
  -1   8   2      221.75      219.81      9.37 o
   0   8   2        0.00       -0.08      0.88 o
   1   8   2      221.17      224.18      5.31 o
   2   8   2       28.57       28.34      2.29 o
   3   8   2      342.95      366.12      8.04 o
   4   8   2       71.03       66.26      3.88 o
   5   8   2       14.44       13.68      1.43 o
   6   8   2       18.94       13.55      2.18 o
   7   8   2       11.25        6.86      0.74 o
  -7   9   2        5.06        4.27      0.43 o
  -6   9   2        0.02       -0.62      0.90 o
  -5   9   2       27.10       28.84      2.19 o
  -4   9   2       26.72       29.70      4.11 o
  -3   9   2       75.72       73.51      3.60 o
  -2   9   2       56.32       59.15      3.07 o
  -1   9   2       34.82       36.85      2.32 o
   0   9   2      114.53      110.40      5.54 o
   1   9   2       34.38       36.73      2.15 o
   2   9   2       56.41       57.98      2.31 o
   3   9   2       75.94       76.95      3.30 o
   4   9   2       26.68       29.87      2.03 o
   5   9   2       26.85       29.49      2.02 o
   6   9   2        0.02       -1.27      1.27 o
   7   9   2        4.99        6.35      0.83 o
  -6  10   2        7.06        5.33      0.66 o
  -5  10   2       11.20       12.56      1.40 o
  -4  10   2       45.53       43.25      6.94 o
  -3  10   2       24.38       28.18      3.01 o
  -2  10   2       77.62       84.66      3.70 o
  -1  10   2       32.47       37.99      2.63 o
   0  10   2        1.80        8.36      2.50 o
   1  10   2       33.09       38.25      2.25 o
   2  10   2       77.92       78.70      2.83 o
   3  10   2       24.19       31.84      2.56 o
   4  10   2       45.34       49.55      2.54 o
   5  10   2       11.08       10.94      3.31 o
  -5  11   2        3.67        2.39      0.72 o
  -4  11   2        4.86        5.96      1.69 o
  -3  11   2       22.80       24.12      1.61 o
  -2  11   2       27.52       34.65      2.95 o
  -1  11   2      120.48      126.07      3.73 o
   0  11   2        0.06       -0.89      0.89 o
   1  11   2      120.13      128.47      4.33 o
   2  11   2       27.62       32.95      2.79 o
   3  11   2       22.75       27.25      2.35 o
   4  11   2        4.69        6.76      3.05 o
  -5  12   2        0.54        0.62      0.75 o
  -4  12   2        1.72        1.88      0.67 o
  -3  12   2        1.11        2.43      0.69 o
  -2  12   2        2.90        1.90      0.82 o
  -1  12   2        5.88        5.71      1.06 o
   0  12   2       44.49       46.29      3.61 o
   1  12   2        5.80        4.65      1.34 o
   2  12   2        2.84        5.20      1.35 o
   5  12   2        0.55        1.12      0.72 o
  -3  13   2        7.98        7.46      1.16 o
  -2  13   2       12.47       14.80      1.70 o
   3  13   2        8.11        7.84      1.27 o
   1   0   3       47.52       53.28      2.22 o
   2   0   3       13.26       18.57      0.78 o
   3   0   3      118.47      113.52      3.20 o
   4   0   3      999.50      953.76     23.35 o
   5   0   3      127.84      121.54      5.53 o
   6   0   3        0.01        2.88      0.75 o
   7   0   3       42.98       53.91      1.47 o
   8   0   3       34.75       19.97      1.68 o
   9   0   3        5.15        5.44      1.05 o
  -9   1   3        0.50        0.06      0.57 o
  -8   1   3        0.73        0.68      0.80 o
  -7   1   3        3.25       10.07      0.82 o
  -6   1   3       38.09       26.56      0.92 o
  -5   1   3       76.78       80.23      4.05 o
  -4   1   3       65.69       57.60      2.02 o
  -3   1   3      103.07       98.92      2.77 o
  -2   1   3      826.77      807.52     26.51 o
  -1   1   3      313.65      279.50      6.97 o
   0   1   3      413.62      425.99     10.34 o
   1   1   3      314.50      282.51      6.90 o
   2   1   3      828.45      830.60     19.87 o
   3   1   3      103.53       95.15      6.31 o
   4   1   3       64.91       55.99      2.23 o
   5   1   3       77.46       77.46      2.80 o
   6   1   3       38.14       27.39      0.80 o
   7   1   3        3.24        8.89      0.79 o
   8   1   3        0.73        1.27      0.83 o
   9   1   3        0.50        1.01      1.50 o
  -9   2   3        0.75        0.19      0.56 o
  -8   2   3       13.89       16.51      0.80 o
  -7   2   3        6.29        6.18      0.59 o
  -6   2   3      112.60      123.54      2.77 o
  -5   2   3       17.95       10.14      1.52 o
  -4   2   3      433.16      425.20     15.56 o
  -3   2   3       63.58       62.75      2.98 o
  -2   2   3     3545.08     3831.88    123.97 o
  -1   2   3      169.84      168.73      4.34 o
   0   2   3      120.42       77.82      2.10 o
   1   2   3      170.13      165.07      6.23 o
   2   2   3     3543.40     3601.93    113.81 o
   3   2   3       64.02       65.08      2.16 o
   4   2   3      434.73      430.22     11.03 o
   5   2   3       18.03       11.94      1.13 o
   6   2   3      112.06      122.50      2.19 o
   7   2   3        6.22        5.66      0.56 o
   8   2   3       13.87       17.31      1.32 o
   9   2   3        0.74       -0.21      0.69 o
  -9   3   3        0.96        1.07      0.56 o
  -8   3   3        0.55        0.36      0.36 o
  -7   3   3        4.90        4.76      0.66 o
  -6   3   3        7.95       17.66      1.20 o
  -5   3   3      151.81      120.41      5.66 o
  -4   3   3      139.22      132.54      5.82 o
  -3   3   3      180.61      201.95      7.96 o
  -2   3   3       96.42       90.51      3.69 o
  -1   3   3     1681.69     1820.85     43.45 o
   0   3   3      556.32      651.78     15.80 o
   1   3   3     1681.54     1795.46     61.57 o
   2   3   3       97.88       88.51      3.88 o
   3   3   3      179.13      214.67      9.53 o
   4   3   3      138.07      141.61      4.24 o
   5   3   3      151.47      127.23      4.10 o
   6   3   3        7.91       15.11      0.82 o
   7   3   3        4.81        5.14      0.58 o
   8   3   3        0.53        1.69      0.64 o
   9   3   3        0.95        0.01      0.78 o
  -9   4   3        4.48        1.45      0.75 o
  -8   4   3       11.71       18.42      0.64 o
  -7   4   3       31.72       33.68      1.28 o
  -6   4   3       35.91       31.96      1.45 o
  -5   4   3       63.61       60.41      3.56 o
  -3   4   3      322.78      305.68     11.46 o
  -2   4   3      253.25      255.98      9.64 o
  -1   4   3      942.11      944.09     22.95 o
   0   4   3      376.26      374.64     10.47 o
   1   4   3      935.55      944.60     32.60 o
   2   4   3      254.00      268.31      7.06 o
   3   4   3      322.56      312.86      8.28 o
   4   4   3       26.16       23.85      2.37 o
   5   4   3       64.25       61.81      3.70 o
   6   4   3       35.99       32.93      2.14 o
   7   4   3       31.92       28.79      0.97 o
   8   4   3       11.73       19.02      0.88 o
  -8   5   3       13.97       16.47      1.80 o
  -7   5   3        2.04        3.12      0.63 o
  -6   5   3        6.24        3.26      2.25 o
  -5   5   3       63.67       60.00      3.19 o
  -4   5   3       64.43       61.92      3.42 o
  -3   5   3      141.78      133.79      5.86 o
  -2   5   3       48.25       64.46      2.89 o
  -1   5   3      162.91      167.20      4.61 o
   0   5   3       18.31       11.03      1.27 o
   1   5   3      162.08      166.61      6.71 o
   2   5   3       47.61       54.98      2.18 o
   3   5   3      142.87      145.35      3.60 o
   4   5   3       65.29       62.73      3.55 o
   5   5   3       63.86       59.41      2.24 o
   6   5   3        6.18        3.72      0.68 o
   7   5   3        2.03        2.59      0.58 o
   8   5   3       14.02       16.80      0.92 o
  -8   6   3        8.89        8.19      0.58 o
  -7   6   3       17.03       15.59      1.32 o
  -6   6   3       21.39       19.58      2.37 o
  -5   6   3       18.75       25.74      1.89 o
  -4   6   3        3.41        4.19      1.28 o
  -3   6   3      142.43      152.58      6.46 o
  -2   6   3      144.09      152.96      4.60 o
  -1   6   3      475.28      476.78     12.37 o
   0   6   3      301.59      313.08     13.73 o
   1   6   3      475.43      480.68     20.20 o
   2   6   3      144.55      156.20      3.79 o
   3   6   3      142.71      153.86      4.62 o
   4   6   3        3.36        3.31      1.28 o
   5   6   3       18.53       22.04      3.96 o
   6   6   3       21.16       21.55      1.19 o
   7   6   3       17.15       14.64      0.89 o
   8   6   3        8.86        7.80      0.72 o
  -8   7   3        3.40        3.50      0.57 o
  -7   7   3       10.24        8.79      0.70 o
  -6   7   3        2.41        3.23      1.14 o
  -5   7   3       21.49       21.63      2.00 o
  -4   7   3       19.22       21.99      3.00 o
  -3   7   3       28.72       22.15      3.07 o
  -2   7   3      135.77      143.89      6.60 o
  -1   7   3      125.87      132.82      6.12 o
   0   7   3      215.62      194.57      7.37 o
   1   7   3      126.41      131.30      4.14 o
   2   7   3      135.41      135.16      4.96 o
   3   7   3       28.44       19.51      1.65 o
   4   7   3       19.08       17.05      1.97 o
   5   7   3       21.21       21.28      2.11 o
   6   7   3        2.38        4.08      1.68 o
   7   7   3       10.29        6.92      0.89 o
   8   7   3        3.40        2.78      0.80 o
  -7   8   3        4.51        3.64      0.54 o
  -6   8   3        7.44        9.49      1.35 o
  -5   8   3        6.45        6.95      1.73 o
  -4   8   3       29.30       31.44      2.41 o
  -3   8   3        5.94        5.57      1.19 o
  -2   8   3       12.02       12.43      2.04 o
  -1   8   3       68.23       70.88      4.17 o
   0   8   3        1.80        1.64      1.04 o
   1   8   3       68.04       67.58      5.21 o
   2   8   3       12.13       12.98      2.23 o
   3   8   3        6.08        5.20      0.94 o
   4   8   3       29.38       30.12      2.55 o
   5   8   3        6.36        6.09      1.41 o
   6   8   3        7.44        4.98      1.16 o
   7   8   3        4.50        4.84      0.88 o
  -7   9   3        0.84        1.28      0.36 o
  -6   9   3        0.81        1.34      0.72 o
  -5   9   3        1.62        1.36      1.06 o
  -4   9   3       31.56       29.40      2.28 o
  -3   9   3       71.81       67.64      5.15 o
  -2   9   3      111.46      101.97      4.12 o
  -1   9   3       88.93       83.60      2.88 o
   0   9   3        3.97        4.54      0.87 o
   1   9   3       88.79       80.55      7.79 o
   2   9   3      111.47      107.44      3.71 o
   3   9   3       71.78       67.91      2.45 o
   4   9   3       31.32       26.32      1.92 o
   5   9   3        1.61        2.23      0.92 o
   6   9   3        0.79        1.38      1.56 o
   7   9   3        0.86        0.02      0.62 o
  -6  10   3        0.62        0.09      0.59 o
  -5  10   3       17.28       16.96      1.27 o
  -4  10   3        2.64        3.58      1.08 o
  -3  10   3        3.97        2.44      1.15 o
  -2  10   3       68.71       67.56      2.69 o
  -1  10   3       40.43       44.94      2.12 o
   0  10   3       13.13       16.99      2.64 o
   1  10   3       40.36       43.24      2.41 o
   2  10   3       68.74       66.22      3.48 o
   3  10   3        3.95        4.58      1.37 o
   4  10   3        2.64        3.54      1.09 o
   5  10   3       17.28       17.23      1.47 o
  -5  11   3        2.35        2.16      1.58 o
  -4  11   3       12.75       11.65      1.12 o
  -3  11   3        7.89        6.54      0.99 o
  -2  11   3       52.12       55.20      2.34 o
  -1  11   3      143.16      151.28      4.17 o
   0  11   3       55.95       56.79      2.31 o
   1  11   3      142.73      150.58      4.82 o
   2  11   3       51.79       58.37      2.69 o
   3  11   3        8.06        8.47      1.54 o
   4  11   3       12.74       12.38      1.48 o
   5  11   3        2.31        1.01      0.82 o
  -5  12   3        9.74       10.30      1.16 o
  -4  12   3        5.74        5.87      1.30 o
  -3  12   3        1.53        1.98      1.03 o
  -2  12   3        2.04        2.77      1.13 o
  -1  12   3       22.75       26.22      1.51 o
   0  12   3        0.06        0.75      1.50 o
   1  12   3       22.98       22.57      2.29 o
   2  12   3        1.94        3.08      1.14 o
   3  12   3        1.56        1.39      0.99 o
   4  12   3        5.78        7.90      1.16 o
   5  12   3        9.75       10.88      1.24 o
  -3  13   3       24.17       26.60      2.32 o
  -2  13   3        6.26        6.20      2.26 o
  -1  13   3       44.08       43.61      1.94 o
   0  13   3        0.04       -0.80      0.85 o
   1  13   3       44.03       40.50      2.64 o
   0   0   4     4290.47     4181.25    140.69 o
   1   0   4      193.01      221.46      5.59 o
   2   0   4      691.25      548.40     13.44 o
   3   0   4       55.68       63.43      2.05 o
   4   0   4      578.46      645.50     16.08 o
   5   0   4       66.73       76.57      4.00 o
   6   0   4      407.30      421.28      5.09 o
   7   0   4        0.02        1.62      0.61 o
   8   0   4       15.67        9.44      1.17 o
   9   0   4        0.06        0.96      0.58 o
  -9   1   4        0.68        0.81      0.59 o
  -8   1   4        2.14        2.00      1.05 o
  -7   1   4        0.00        0.52      0.44 o
  -6   1   4       54.15       43.85      1.19 o
  -5   1   4        7.87        7.39      1.35 o
  -4   1   4      157.19      164.60      6.62 o
  -3   1   4        9.11        7.91      1.75 o
  -2   1   4      234.11      197.96      7.31 o
  -1   1   4      813.62      822.78     60.01 o
   0   1   4     1820.93     1775.95     42.42 o
   1   1   4      813.38      831.16     19.88 o
   2   1   4      234.62      208.04      7.50 o
   3   1   4        9.49        8.15      0.95 o
   4   1   4      157.77      159.35      4.62 o
   5   1   4        7.95        6.11      1.63 o
   6   1   4       54.07       43.82      1.19 o
   7   1   4        0.00        0.29      0.76 o
   8   1   4        2.13        0.40      0.83 o
   9   1   4        0.68        1.09      2.27 o
  -9   2   4        2.09        1.61      0.58 o
  -8   2   4       10.52        8.76      1.10 o
  -7   2   4       53.72       49.02      1.44 o
  -6   2   4        1.93        2.46      0.68 o
  -5   2   4      277.07      291.57     11.44 o
  -4   2   4      275.11      266.08     10.13 o
  -3   2   4      441.19      419.61     14.79 o
  -2   2   4     1022.08     1069.73     25.83 o
  -1   2   4      573.97      606.96     14.86 o
   0   2   4        3.12        3.85      0.36 o
   1   2   4      573.83      610.83     21.17 o
   2   2   4     1020.08     1058.71     36.62 o
   3   2   4      442.36      408.70     11.60 o
   4   2   4      275.72      263.80      7.18 o
   5   2   4      275.74      294.64      8.08 o
   6   2   4        1.96        2.48      0.97 o
   7   2   4       53.43       54.37      2.60 o
   8   2   4       10.47        9.46      0.74 o
   9   2   4        2.09        1.18      1.26 o
  -9   3   4        0.37       -0.35      0.52 o
  -8   3   4        1.39        1.06      0.65 o
  -7   3   4        1.42        1.35      0.79 o
  -6   3   4        1.25        2.96      0.82 o
  -5   3   4       32.66       29.78      2.41 o
  -4   3   4      240.09      220.98      8.84 o
  -3   3   4      226.61      248.04      9.50 o
  -2   3   4      162.64      190.79      7.20 o
  -1   3   4      211.79      197.90      5.21 o
   0   3   4     1340.70     1304.77     31.35 o
   1   3   4      212.87      201.52      7.59 o
   2   3   4      162.73      194.38      7.49 o
   3   3   4      225.86      256.52      6.87 o
   4   3   4      239.63      228.13      6.35 o
   5   3   4       32.40       32.65      1.85 o
   6   3   4        1.24        2.91      1.15 o
   7   3   4        1.39        1.72      0.51 o
   8   3   4        1.37        2.18      0.61 o
  -8   4   4        3.94        4.04      0.40 o
  -7   4   4        6.98        5.77      0.71 o
  -6   4   4       15.95       18.87      1.23 o
  -5   4   4       24.88       24.35      2.74 o
  -4   4   4      111.75      107.93      4.94 o
  -3   4   4      406.96      419.85     15.77 o
  -2   4   4      683.38      732.08     18.18 o
  -1   4   4       63.38       64.40      2.07 o
   0   4   4     2282.61     2522.22     85.70 o
   1   4   4       63.05       64.34      3.15 o
   2   4   4      687.26      744.62     25.97 o
   3   4   4      406.80      448.04     11.51 o
   4   4   4      111.25      109.18      5.00 o
   5   4   4       24.66       23.86      2.22 o
   6   4   4       16.06       16.79      1.14 o
   7   4   4        6.96        4.77      0.60 o
   8   4   4        3.94        3.70      0.59 o
  -8   5   4        1.17        1.40      0.36 o
  -7   5   4        3.85        5.27      0.64 o
  -6   5   4       19.19       27.79      2.15 o
  -5   5   4       24.60       28.61      2.42 o
  -4   5   4       80.66       79.06      4.05 o
  -3   5   4       63.71       66.73      3.39 o
  -2   5   4      275.05      273.96      7.70 o
  -1   5   4      630.52      725.62     17.96 o
   0   5   4      235.15      275.36     10.51 o
   1   5   4      635.07      732.34     25.74 o
   2   5   4      274.78      277.25      7.41 o
   3   5   4       63.53       67.91      2.60 o
   4   5   4       81.30       76.23      4.12 o
   5   5   4       24.70       24.74      1.73 o
   6   5   4       19.21       27.38      1.14 o
   7   5   4        3.87        6.12      0.97 o
   8   5   4        1.17        0.26      0.53 o
  -8   6   4        0.98        0.59      0.31 o
  -7   6   4        1.95        2.53      0.55 o
  -6   6   4       22.46       24.79      2.05 o
  -5   6   4       16.00       15.58      1.71 o
  -4   6   4        2.34        3.99      1.03 o
  -3   6   4       46.69       42.97      5.16 o
  -2   6   4        2.99        4.94      1.27 o
  -1   6   4      496.04      539.64     16.75 o
   0   6   4       29.21       23.37      1.42 o
   1   6   4      492.90      537.08     13.75 o
   2   6   4        3.05        5.62      0.68 o
   3   6   4       47.22       42.83      1.98 o
   4   6   4        2.36        0.86      1.10 o
   5   6   4       16.16       16.08      1.89 o
   6   6   4       22.44       23.82      1.20 o
   7   6   4        1.99        2.54      0.59 o
   8   6   4        1.01        0.18      0.63 o
  -8   7   4        0.59        1.04      0.27 o
  -7   7   4        4.63        4.13      0.86 o
  -6   7   4        1.00        2.36      1.08 o
  -5   7   4       13.60       14.13      1.68 o
  -4   7   4        0.59        0.61      0.92 o
  -3   7   4       46.91       53.61      3.64 o
  -2   7   4        9.12        8.69      1.70 o
  -1   7   4       70.11       64.56      2.95 o
   0   7   4       49.33       59.50      2.46 o
   1   7   4       70.35       71.89      2.70 o
   2   7   4        9.15        9.70      1.09 o
   3   7   4       46.40       46.28      2.19 o
   4   7   4        0.65       -0.89      1.03 o
   5   7   4       13.60       11.19      1.63 o
   6   7   4        1.04        0.97      0.71 o
   7   7   4        4.65        4.46      0.90 o
   8   7   4        0.59        0.85      0.64 o
  -7   8   4        0.24       -0.16      0.44 o
  -6   8   4        4.52        2.43      0.84 o
  -5   8   4       21.57       21.27      1.96 o
  -4   8   4       59.42       62.85      3.35 o
  -3   8   4       65.15       60.75      3.88 o
  -2   8   4      116.56      125.29      4.42 o
  -1   8   4        7.71        7.48      1.73 o
   0   8   4        3.42        2.03      0.89 o
   1   8   4        7.65        8.24      1.14 o
   2   8   4      116.90      113.51      6.81 o
   3   8   4       64.69       64.32      2.68 o
   4   8   4       59.45       64.23      3.77 o
   5   8   4       21.44       26.20      2.25 o
   6   8   4        4.53        2.22      0.97 o
   7   8   4        0.25        0.35      0.69 o
  -7   9   4        1.45        1.01      0.35 o
  -6   9   4        5.93        4.31      0.98 o
  -5   9   4        3.48        0.75      1.98 o
  -4   9   4        3.34        2.06      1.22 o
  -3   9   4       12.79       12.80      2.88 o
  -2   9   4       26.74       26.85      2.10 o
  -1   9   4      104.57       97.12      3.15 o
   0   9   4       21.03       24.14      1.53 o
   1   9   4      104.31       92.94      2.92 o
   2   9   4       26.85       26.09      1.74 o
   3   9   4       13.02       10.17      1.91 o
   4   9   4        3.27        4.08      1.11 o
   5   9   4        3.51        3.22      1.47 o
   7   9   4        1.45        1.41      2.26 o
  -6  10   4        1.90        1.91      1.08 o
  -5  10   4       14.98       16.03      1.73 o
  -4  10   4        5.92        7.38      1.02 o
  -3  10   4       93.48      101.76      3.31 o
  -2  10   4        0.61        0.06      0.74 o
  -1  10   4      102.05       99.25      3.22 o
   0  10   4       22.76       33.82      2.80 o
   1  10   4      101.32      102.59      3.80 o
   2  10   4        0.60        1.33      2.13 o
   3  10   4       93.66      105.42      5.00 o
   4  10   4        5.97        5.90      1.31 o
   5  10   4       15.16       18.76      1.79 o
  -5  11   4        0.35        0.69      0.59 o
  -4  11   4        7.56        6.15      1.52 o
  -3  11   4       11.47       12.94      1.18 o
  -2  11   4       40.78       44.76      2.06 o
  -1  11   4        2.64        3.99      1.96 o
   0  11   4      350.27      353.77      7.90 o
   1  11   4        2.55        3.00      1.49 o
   2  11   4       40.85       44.86      2.32 o
   3  11   4       11.41       12.73      1.77 o
   4  11   4        7.57        5.42      1.15 o
   5  11   4        0.35        0.65      0.72 o
  -4  12   4        1.83        0.19      0.53 o
  -3  12   4       23.80       24.62      2.61 o
  -2  12   4        4.22        5.65      0.81 o
  -1  12   4        9.64        9.63      0.96 o
   0  12   4       28.86       29.54      1.54 o
   1  12   4        9.60       10.46      1.23 o
   2  12   4        4.36        4.56      1.20 o
   3  12   4       23.64       26.88      2.05 o
   4  12   4        1.84       -0.33      0.82 o
  -3  13   4       16.99       17.80      1.10 o
  -2  13   4       22.09       23.77      1.37 o
  -1  13   4        8.58       10.19      1.00 o
   0  13   4        2.96        2.98      1.06 o
   1  13   4        8.60        7.60      1.14 o
   2  13   4       22.06       23.98      1.88 o
   1   0   5     1341.17     1310.28     31.48 o
   2   0   5       63.62       39.24      2.04 o
   3   0   5      132.18      132.60      3.74 o
   4   0   5        1.02       -0.37      0.62 o
   5   0   5      182.29      167.28      7.25 o
   6   0   5       36.08       32.01      1.30 o
   7   0   5       33.70       58.57      2.51 o
   8   0   5       14.23       20.37      1.55 o
   9   0   5        2.01        1.15      0.74 o
  -9   1   5        0.46        0.31      0.63 o
  -8   1   5        4.10        1.28      0.74 o
  -7   1   5        2.77        2.97      0.59 o
  -6   1   5        7.76       10.06      0.65 o
  -5   1   5       24.26       24.17      2.30 o
  -4   1   5       31.06       33.09      2.19 o
  -3   1   5       42.84       46.79      2.49 o
  -2   1   5      424.97      390.61     12.39 o
  -1   1   5      331.36      346.24      8.71 o
   0   1   5      104.93      131.45      3.51 o
   1   1   5      329.45      352.94     12.43 o
   2   1   5      423.52      412.76     14.15 o
   3   1   5       42.99       46.31      2.88 o
   4   1   5       31.17       30.23      1.51 o
   5   1   5       24.33       21.08      2.17 o
   6   1   5        7.91       11.48      0.97 o
   7   1   5        2.79        2.53      0.67 o
   8   1   5        4.08        2.46      1.48 o
   9   1   5        0.46        0.44      0.69 o
  -9   2   5        5.11        5.49      1.88 o
  -8   2   5        5.67        5.83      1.14 o
  -7   2   5       26.31       35.52      1.03 o
  -6   2   5       15.19       23.42      1.31 o
  -5   2   5       25.81       31.42      2.56 o
  -4   2   5       98.31       94.48      4.45 o
  -3   2   5      297.04      393.46     13.96 o
  -2   2   5      357.04      362.65      9.10 o
   0   2   5       63.46       64.87      1.93 o
   2   2   5      355.00      347.05     12.95 o
   3   2   5      297.13      381.79     11.32 o
   4   2   5       98.66       95.60      3.16 o
   5   2   5       25.93       32.16      1.80 o
   6   2   5       14.92       24.64      1.02 o
   7   2   5       26.35       33.64      1.38 o
   8   2   5        5.65        7.50      0.73 o
  -8   3   5        1.16        0.81      0.47 o
  -7   3   5        0.55        2.14      0.60 o
  -6   3   5       11.98       16.16      1.16 o
  -5   3   5        4.42        0.75      1.16 o
  -4   3   5        4.02        4.20      1.11 o
  -3   3   5      224.90      233.31      9.13 o
  -2   3   5       23.48       25.79      1.19 o
  -1   3   5      223.68      219.03      5.69 o
   0   3   5      434.10      449.79     15.64 o
   1   3   5      225.37      210.12      8.25 o
   2   3   5       24.01       24.42      1.80 o
   3   3   5      223.57      244.55      6.63 o
   4   3   5        3.82        5.63      0.85 o
   5   3   5        4.37        2.03      0.92 o
   6   3   5       11.92       16.03      1.72 o
   7   3   5        0.54        1.83      0.74 o
   8   3   5        1.17        0.37      0.94 o
  -8   4   5        1.18        2.15      0.34 o
  -7   4   5        1.23        0.81      0.56 o
  -6   4   5        2.48        0.12      0.77 o
  -5   4   5       13.85       13.87      1.94 o
  -4   4   5      104.31      107.85      5.06 o
  -3   4   5      124.07      110.49      4.88 o
  -2   4   5     1349.77     1488.84     36.14 o
  -1   4   5      534.94      621.39     15.39 o
   0   4   5       16.03       13.18      1.41 o
   1   4   5      532.11      620.94     22.08 o
   2   4   5     1348.01     1494.82     51.43 o
   3   4   5      123.98      113.44      3.69 o
   4   4   5      104.23      110.98      6.41 o
   5   4   5       13.72       12.40      1.51 o
   6   4   5        2.48       -0.46      0.66 o
   7   4   5        1.20        0.81      0.51 o
   8   4   5        1.18        0.76      0.59 o
  -8   5   5        2.62        2.45      0.35 o
  -7   5   5        8.26        7.04      0.68 o
  -6   5   5        1.43        0.32      0.78 o
  -5   5   5       23.85       27.63      2.22 o
  -4   5   5        4.44        3.54      1.25 o
  -3   5   5      127.06      125.69      4.04 o
  -2   5   5      213.05      239.95      5.40 o
  -1   5   5       70.86       63.09      2.46 o
   0   5   5      907.30      975.34     34.18 o
   1   5   5       70.45       66.23      3.45 o
   2   5   5      211.63      239.25      6.63 o
   3   5   5      127.68      126.34      3.31 o
   4   5   5        4.45        3.48      1.01 o
   5   5   5       23.99       28.40      1.76 o
   6   5   5        1.44       -0.57      0.58 o
   7   5   5        8.27        6.79      0.65 o
   8   5   5        2.60        2.58      0.74 o
  -8   6   5        3.84        3.84      0.41 o
  -7   6   5        2.26        1.08      0.52 o
  -6   6   5       27.06       25.50      1.55 o
  -5   6   5        5.73        7.21      1.13 o
  -4   6   5       81.99       84.84      2.73 o
  -3   6   5       44.63       45.55      3.97 o
  -2   6   5      197.07      206.03      8.60 o
  -1   6   5      192.31      208.58      6.08 o
   0   6   5       75.50       86.36      4.76 o
   1   6   5      191.63      208.49      5.98 o
   2   6   5      198.61      199.17      5.85 o
   3   6   5       45.09       45.60      2.59 o
   4   6   5       82.76       78.34      4.12 o
   5   6   5        5.79        5.12      1.23 o
   6   6   5       27.31       25.67      1.54 o
   7   6   5        2.21        0.71      0.61 o
   8   6   5        3.87        2.32      0.71 o
  -8   7   5        4.73        4.15      0.36 o
  -7   7   5        1.37        1.38      0.49 o
  -6   7   5        8.71        7.96      1.40 o
  -5   7   5       49.55       52.23      3.06 o
  -4   7   5       19.90       20.64      1.93 o
  -3   7   5       57.74       52.09      2.79 o
  -2   7   5        1.10        0.98      1.10 o
  -1   7   5      176.53      171.34      6.03 o
   0   7   5        0.06        0.58      0.64 o
   1   7   5      177.50      170.66      5.23 o
   2   7   5        1.07        1.25      0.62 o
   3   7   5       58.04       48.86      2.28 o
   4   7   5       19.82       20.83      2.10 o
   5   7   5       49.85       54.61      3.38 o
   6   7   5        8.79        8.22      1.14 o
   7   7   5        1.37        1.20      0.56 o
   8   7   5        4.73        2.69      0.66 o
  -7   8   5        0.98        0.56      0.43 o
  -6   8   5        7.83        6.65      1.14 o
  -5   8   5       33.06       29.49      2.10 o
  -4   8   5        9.11        8.17      1.43 o
  -3   8   5       19.60       16.92      1.71 o
  -2   8   5       35.96       34.08      1.84 o
  -1   8   5      195.29      200.82      8.48 o
   0   8   5       89.53       83.56      3.85 o
   1   8   5      194.78      185.65      8.10 o
   2   8   5       35.91       31.87      3.53 o
   3   8   5       19.52       15.46      1.33 o
   4   8   5        8.97        7.82      1.53 o
   5   8   5       32.85       32.64      2.65 o
   6   8   5        7.86        5.02      0.79 o
   7   8   5        0.99       -0.04      2.39 o
  -7   9   5        5.63        3.83      0.45 o
  -6   9   5        2.09        0.72      0.80 o
  -5   9   5        7.09        6.13      1.14 o
  -4   9   5       24.88       27.79      1.76 o
  -3   9   5       25.34       25.89      1.70 o
  -2   9   5      143.50      143.58      4.12 o
  -1   9   5       46.99       52.85      2.31 o
   0   9   5      148.40      145.93      4.01 o
   1   9   5       46.99       51.97      2.16 o
   2   9   5      142.88      144.35      4.60 o
   3   9   5       25.32       23.89      1.68 o
   4   9   5       25.24       22.86      2.23 o
   5   9   5        7.05        8.37      1.43 o
   6   9   5        2.04        1.66      0.92 o
   7   9   5        5.63        2.58      2.11 o
  -6  10   5        1.85        2.72      1.26 o
  -5  10   5        8.99        9.54      1.52 o
  -4  10   5       15.32       16.02      1.27 o
  -3  10   5        5.16        6.29      0.98 o
  -2  10   5       26.57       24.23      1.60 o
  -1  10   5      103.32      111.85      3.42 o
   0  10   5        0.41        0.63      0.70 o
   1  10   5      104.03      107.14      3.22 o
   2  10   5       26.36       23.99      1.73 o
   3  10   5        5.14        4.57      1.41 o
   4  10   5       15.45       17.09      1.87 o
   5  10   5        9.09        8.82      1.30 o
   6  10   5        1.87        1.03      3.01 o
  -5  11   5        9.92        8.48      2.18 o
  -4  11   5        9.85       10.86      1.01 o
  -3  11   5        4.63        4.53      0.83 o
  -2  11   5       59.88       64.15      2.40 o
  -1  11   5      105.02      109.12      3.26 o
   0  11   5       55.32       64.26      2.99 o
   1  11   5      105.28      111.52      3.83 o
   2  11   5       60.29       63.47      2.70 o
   3  11   5        4.60        3.75      1.19 o
   4  11   5        9.89       10.43      1.37 o
   5  11   5        9.94        7.29      0.99 o
  -4  12   5        0.60        0.55      1.28 o
  -3  12   5        2.33        1.91      0.71 o
  -2  12   5       17.84       14.42      1.33 o
  -1  12   5        1.58        1.82      0.63 o
   0  12   5       12.00       12.38      1.03 o
   1  12   5        1.68        2.60      1.25 o
   2  12   5       17.66       17.41      1.82 o
   3  12   5        2.34        1.49      0.87 o
   4  12   5        0.61        1.97      0.79 o
  -3  13   5        9.74       10.22      0.83 o
  -2  13   5        1.23        1.77      0.56 o
  -1  13   5       15.26       14.07      1.83 o
   0  13   5        0.06       -0.83      0.83 o
   1  13   5       15.32       17.07      1.53 o
   2  13   5        1.22        0.65      0.84 o
   0   0   6      319.28      273.45      9.87 o
   1   0   6      509.50      601.16     14.76 o
   2   0   6       39.54       29.33      1.23 o
   3   0   6      210.50      143.26      7.30 o
   4   0   6        1.09        2.20      0.82 o
   5   0   6        7.86       11.11      1.75 o
   6   0   6       24.04       37.19      1.20 o
   7   0   6        0.40        1.30      1.10 o
   8   0   6        0.32        0.39      1.06 o
   9   0   6        0.47       -0.34      1.34 o
  -9   1   6        0.31        0.25      1.36 o
  -8   1   6        1.29        2.04      0.78 o
  -7   1   6        4.93        7.06      0.63 o
  -6   1   6        2.84        5.63      0.57 o
  -5   1   6        6.14        4.33      1.34 o
  -4   1   6       20.90       15.25      1.68 o
  -3   1   6      110.02      108.72      4.65 o
  -2   1   6      634.92      611.61     12.86 o
  -1   1   6      124.72      134.49      3.75 o
   0   1   6      399.42      465.88     11.55 o
   1   1   6      125.91      139.12      6.14 o
   2   1   6      636.57      617.91     21.54 o
   3   1   6      110.91      106.40      3.27 o
   4   1   6       21.16       16.70      1.20 o
   5   1   6        6.12        9.55      1.65 o
   6   1   6        2.85        4.42      0.81 o
   7   1   6        4.96        6.21      0.84 o
   8   1   6        1.29        1.30      1.06 o
   9   1   6        0.30        1.65      1.52 o
  -9   2   6        1.77        4.13      1.45 o
  -8   2   6        1.36        0.67      0.71 o
  -7   2   6        0.54        1.63      0.47 o
  -6   2   6        5.16        5.25      0.73 o
  -5   2   6      167.66      154.21      6.77 o
  -4   2   6       34.45       26.12      2.10 o
  -3   2   6      134.35      133.89      5.56 o
  -2   2   6      160.36      148.95      4.24 o
  -1   2   6     1601.43     1644.46     40.00 o
   0   2   6      122.95      112.58      3.16 o
   1   2   6     1604.95     1698.74     56.81 o
   2   2   6      160.66      153.79      6.15 o
   3   2   6      133.49      131.66      3.98 o
   4   2   6       34.29       26.19      1.50 o
   5   2   6      167.97      144.60      6.74 o
   6   2   6        5.07        4.31      0.59 o
   7   2   6        0.57        1.59      0.69 o
   8   2   6        1.38        0.61      0.79 o
  -8   3   6        0.13        1.11      0.65 o
  -7   3   6        3.80        4.85      0.67 o
  -6   3   6        4.21        4.95      0.89 o
  -5   3   6       33.05       29.11      3.08 o
  -4   3   6      116.16      110.04      5.05 o
  -3   3   6      130.20      132.19      5.49 o
  -2   3   6       85.45       79.52      2.61 o
  -1   3   6      699.81      758.90     18.65 o
   0   3   6      332.88      319.22     11.88 o
   1   3   6      701.69      757.69     26.64 o
   2   3   6       86.27       79.72      3.91 o
   3   3   6      129.31      127.10      4.01 o
   4   3   6      115.58      106.91      5.51 o
   5   3   6       32.96       35.26      2.71 o
   6   3   6        4.26        6.58      1.12 o
   7   3   6        3.82        4.18      0.79 o
   8   3   6        0.13        0.83      0.57 o
  -8   4   6        0.71        0.66      0.34 o
  -7   4   6        8.05       10.33      0.78 o
  -6   4   6        6.92        8.62      0.99 o
  -5   4   6       10.09       13.36      1.89 o
  -4   4   6       33.54       28.27      2.35 o
  -3   4   6       14.26       10.46      1.31 o
  -2   4   6      247.07      253.31      6.75 o
  -1   4   6       54.81       65.23      3.43 o
   0   4   6      857.27      864.52     30.40 o
   1   4   6       54.59       64.04      3.40 o
   2   4   6      245.53      244.65      6.79 o
   3   4   6       14.45       16.32      6.10 o
   4   4   6       33.49       28.16      1.73 o
   5   4   6       10.08       13.48      1.62 o
   6   4   6        6.85        7.70      3.68 o
   7   4   6        8.10       11.56      1.00 o
   8   4   6        0.72        1.23      0.73 o
  -8   5   6        2.80        2.12      0.59 o
  -7   5   6       11.02       12.34      0.76 o
  -6   5   6        5.51        5.32      0.80 o
  -5   5   6       18.24       15.45      1.42 o
  -4   5   6       27.71       26.22      3.12 o
  -3   5   6       24.60       25.76      1.61 o
  -2   5   6      233.71      213.82      6.30 o
  -1   5   6      401.70      395.09     10.40 o
   0   5   6      324.43      326.24     13.11 o
   1   5   6      400.83      392.03     10.40 o
   2   5   6      233.84      220.96      6.17 o
   3   5   6       24.49       26.18      2.46 o
   4   5   6       27.90       24.69      1.88 o
   5   5   6       18.41       12.62      1.04 o
   6   5   6        5.49        4.80      0.70 o
   7   5   6       11.09       11.12      1.20 o
   8   5   6        2.80        2.40      0.71 o
  -8   6   6        2.12        2.37      0.91 o
  -7   6   6        4.94        6.33      0.66 o
  -6   6   6        7.58        9.16      1.12 o
  -5   6   6        4.19        3.31      1.09 o
  -4   6   6       30.63       37.74      2.11 o
  -3   6   6       69.13       63.62      4.19 o
  -2   6   6       30.32       27.71      2.66 o
  -1   6   6      124.93      128.50      4.20 o
   0   6   6        0.37        1.16      0.94 o
   1   6   6      126.51      127.11      4.81 o
   2   6   6       30.09       29.50      1.72 o
   3   6   6       69.24       61.60      2.29 o
   4   6   6       30.33       35.00      2.77 o
   5   6   6        4.32        2.52      1.15 o
   6   6   6        7.63       10.01      0.94 o
   7   6   6        4.97        5.05      1.04 o
   8   6   6        2.12        1.30      0.63 o
  -7   7   6        0.33        0.14      0.44 o
  -6   7   6       51.23       49.02      2.70 o
  -5   7   6        0.44        1.42      0.89 o
  -4   7   6       88.55       81.38      3.71 o
  -3   7   6       18.40       20.44      1.82 o
  -2   7   6      248.85      251.06      9.98 o
  -1   7   6        5.51        4.60      0.91 o
   0   7   6      113.30      111.66      3.88 o
   1   7   6        5.37        8.33      2.23 o
   2   7   6      250.95      228.71      8.12 o
   3   7   6       18.72       16.83      1.35 o
   4   7   6       88.96       92.03      4.43 o
   5   7   6        0.43        0.72      0.98 o
   6   7   6       51.25       45.22      1.68 o
   7   7   6        0.34        1.11      1.04 o
  -7   8   6       12.26       12.55      0.82 o
  -6   8   6        9.54       13.02      1.41 o
  -5   8   6        3.49        3.20      0.91 o
  -4   8   6        7.80        8.01      1.46 o
  -3   8   6       89.80       94.73      3.19 o
  -2   8   6       33.87       37.34      1.96 o
  -1   8   6       10.82       12.91      2.27 o
   0   8   6      183.55      178.07      3.99 o
   1   8   6       10.59       13.95      1.00 o
   2   8   6       33.95       36.74      1.72 o
   3   8   6       90.03       96.39      3.43 o
   4   8   6        7.78        9.25      1.60 o
   5   8   6        3.57        4.32      1.25 o
   6   8   6        9.57       11.72      0.91 o
   7   8   6       12.32       13.30      2.65 o
  -6   9   6        4.16        3.49      1.01 o
  -5   9   6       13.63       13.37      1.19 o
  -4   9   6       44.53       41.29      2.39 o
  -3   9   6       89.61       91.03      3.12 o
  -2   9   6      135.56      136.42      3.95 o
  -1   9   6       21.27       23.07      1.94 o
   0   9   6       54.43       46.90      2.17 o
   1   9   6       20.90       22.17      1.40 o
   2   9   6      135.55      138.22      4.50 o
   3   9   6       88.68       97.71      4.76 o
   4   9   6       44.71       40.49      2.92 o
   5   9   6       13.74       16.05      1.76 o
   6   9   6        4.17        3.46      3.28 o
  -6  10   6        6.47        5.68      1.03 o
  -5  10   6        1.05        1.00      0.73 o
  -4  10   6       13.52       13.69      1.18 o
  -3  10   6       16.08       19.72      1.51 o
  -2  10   6       18.18       19.01      1.44 o
  -1  10   6       32.65       36.37      1.90 o
   0  10   6       67.93       70.23      2.51 o
   1  10   6       32.82       36.96      2.11 o
   2  10   6       18.29       21.19      1.65 o
   3  10   6       15.94       17.22      1.96 o
   4  10   6       13.52       15.87      1.80 o
   5  10   6        0.99        0.43      0.87 o
   6  10   6        6.48        4.82      2.82 o
  -5  11   6        7.56        6.56      0.95 o
  -4  11   6       17.77       18.37      2.06 o
  -3  11   6       44.59       46.10      1.90 o
  -2  11   6       34.82       37.53      1.79 o
  -1  11   6       75.86       78.82      2.61 o
   0  11   6        0.59       -0.11      0.62 o
   1  11   6       76.31       80.55      2.66 o
   2  11   6       34.70       40.40      2.09 o
   3  11   6       44.79       45.21      2.91 o
   4  11   6       17.92       20.11      1.75 o
   5  11   6        7.55        8.10      0.95 o
  -4  12   6        1.15        1.28      0.54 o
  -3  12   6       15.09       16.31      1.46 o
  -2  12   6        6.99        7.23      0.81 o
  -1  12   6        5.11        3.77      0.69 o
   0  12   6        0.14        1.42      0.59 o
   1  12   6        5.00        5.75      2.03 o
   2  12   6        6.97        7.87      1.27 o
   3  12   6       15.18       17.68      1.63 o
   4  12   6        1.13       -0.06      0.66 o
  -3  13   6        8.80        8.61      1.01 o
  -2  13   6        8.89        9.23      0.84 o
  -1  13   6       12.75       11.85      1.00 o
   0  13   6       13.05       11.94      1.37 o
   1  13   6       12.71       12.76      1.37 o
   2  13   6        9.02        9.00      1.17 o
   1   0   7     1197.93     1263.39     30.56 o
   2   0   7     1461.51     1499.80     36.24 o
   3   0   7        0.68        0.86      0.69 o
   4   0   7      234.10      205.38      8.40 o
   6   0   7        8.47        6.90      0.54 o
   7   0   7        3.91       -0.16      0.61 o
   8   0   7        5.34        5.51      1.73 o
   9   0   7        0.20        1.95      1.59 o
  -8   1   7        0.16       -0.23      0.83 o
  -7   1   7        0.82        2.43      0.95 o
  -6   1   7        0.44        1.41      0.50 o
  -4   1   7        5.27        2.38      0.97 o
  -3   1   7      310.04      306.68     11.51 o
  -2   1   7      366.01      372.34      9.43 o
  -1   1   7      883.21      958.77     23.36 o
   0   1   7        4.18        6.58      0.62 o
   1   1   7      879.41      958.21     23.31 o
   2   1   7      368.54      356.31     13.41 o
   3   1   7      309.56      306.74     12.03 o
   4   1   7        5.20        4.27      1.11 o
   6   1   7        0.44        1.52      0.68 o
   7   1   7        0.82        2.04      0.74 o
   8   1   7        0.16        0.52      0.99 o
  -8   2   7        0.02        1.08      0.93 o
  -7   2   7        3.56        2.62      0.48 o
  -6   2   7        1.12        1.28      0.64 o
  -5   2   7        3.86        3.89      3.82 o
  -4   2   7       86.77       80.69      4.15 o
  -3   2   7      556.68      509.25     18.00 o
  -2   2   7       16.02       14.71      1.22 o
  -1   2   7      667.99      747.35     18.45 o
   0   2   7      697.81      676.60     16.65 o
   1   2   7      667.58      752.62     26.33 o
   2   2   7       15.88       13.22      1.49 o
   3   2   7      556.33      492.32     12.77 o
   4   2   7       86.95       81.39      2.93 o
   5   2   7        3.90        3.62      0.68 o
   6   2   7        1.13        0.08      0.88 o
   7   2   7        3.53        3.16      0.82 o
   8   2   7        0.02       -0.33      0.92 o
  -8   3   7        2.58        2.95      1.35 o
  -7   3   7        4.46        6.58      0.68 o
  -6   3   7        5.74        5.60      0.87 o
  -5   3   7       14.00       16.10      1.25 o
  -4   3   7      117.46      100.32      5.06 o
  -3   3   7      174.28      162.44      6.69 o
  -2   3   7       68.43       67.65      2.38 o
  -1   3   7      552.38      628.88     15.71 o
   0   3   7      127.74      117.14      5.18 o
   1   3   7      549.58      634.41     22.52 o
   2   3   7       68.26       67.84      2.44 o
   3   3   7      173.76      161.35      4.88 o
   4   3   7      117.59      112.99      3.76 o
   5   3   7       13.90       15.51      0.91 o
   6   3   7        5.77        6.29      1.09 o
   7   3   7        4.47        7.19      0.93 o
   8   3   7        2.60        4.15      0.66 o
  -8   4   7        2.68        2.02      0.57 o
  -7   4   7        0.98        1.88      0.53 o
  -6   4   7       17.36       15.97      1.12 o
  -5   4   7       33.15       38.14      2.61 o
  -4   4   7       32.65       29.77      1.88 o
  -3   4   7       14.92       13.79      1.23 o
  -2   4   7      196.61      195.94      5.37 o
  -1   4   7      139.68      160.37      6.72 o
   0   4   7        4.36        3.37      0.98 o
   1   4   7      138.71      154.99      5.04 o
   2   4   7      196.80      206.13      5.72 o
   3   4   7       14.76       14.60      1.29 o
   4   4   7       32.68       29.96      1.96 o
   5   4   7       33.17       35.96      1.47 o
   6   4   7       17.43       16.57      0.91 o
   7   4   7        0.97        1.07      0.74 o
   8   4   7        2.70        1.95      0.69 o
  -8   5   7        1.07        1.63      0.61 o
  -7   5   7        1.70        1.51      0.51 o
  -6   5   7       14.97       14.35      1.11 o
  -5   5   7       21.28       23.63      1.76 o
  -4   5   7       17.91       19.14      1.55 o
  -3   5   7       29.50       27.91      2.79 o
  -2   5   7      102.68      104.38      4.25 o
  -1   5   7       89.59       79.93      2.94 o
   0   5   7      562.28      559.83     14.37 o
   1   5   7       89.67       80.56      2.89 o
   2   5   7      102.50      111.57      3.62 o
   3   5   7       29.25       27.27      2.94 o
   4   5   7       17.96       19.69      1.57 o
   5   5   7       21.11       21.48      1.81 o
   6   5   7       15.15       13.83      0.86 o
   7   5   7        1.67        1.48      0.81 o
   8   5   7        1.05        1.39      0.66 o
  -8   6   7        0.38       -0.22      0.69 o
  -7   6   7        2.94        1.72      0.50 o
  -6   6   7       12.61       12.71      1.04 o
  -5   6   7        8.06        8.74      1.82 o
  -4   6   7       53.64       63.20      2.98 o
  -3   6   7       45.68       58.28      3.84 o
  -2   6   7       53.79       57.35      2.88 o
  -1   6   7       76.97       79.62      3.05 o
   0   6   7        7.77        4.23      0.85 o
   1   6   7       76.84       80.24      3.00 o
   2   6   7       53.62       54.46      2.84 o
   3   6   7       45.14       48.85      3.29 o
   4   6   7       52.85       59.50      3.53 o
   5   6   7        8.07        7.14      0.93 o
   6   6   7       12.55       13.37      0.97 o
   7   6   7        2.91        1.95      0.82 o
   8   6   7        0.37        0.14      0.57 o
  -7   7   7        6.76        2.95      0.49 o
  -6   7   7        1.34        2.10      1.15 o
  -5   7   7       42.76       50.54      2.91 o
  -4   7   7       42.44       40.17      2.09 o
  -3   7   7        5.44        6.20      0.98 o
  -2   7   7       20.61       17.42      1.74 o
  -1   7   7       50.48       45.76      6.02 o
   0   7   7       18.82       14.13      1.42 o
   1   7   7       50.37       44.99      2.30 o
   2   7   7       20.97       16.80      1.21 o
   3   7   7        5.62        5.32      1.38 o
   4   7   7       42.72       41.68      2.97 o
   5   7   7       42.47       46.66      3.17 o
   6   7   7        1.33        1.39      0.60 o
   7   7   7        6.70        4.20      0.80 o
  -7   8   7        0.61        0.34      0.54 o
  -6   8   7        6.91        4.45      1.22 o
  -5   8   7       12.80       15.08      1.27 o
  -4   8   7       19.83       21.45      1.54 o
  -3   8   7       16.49       19.52      1.47 o
  -2   8   7       19.38       19.76      1.44 o
  -1   8   7       70.87       68.22      2.56 o
   0   8   7        9.32        8.21      0.97 o
   1   8   7       70.98       70.32      2.41 o
   2   8   7       19.29       16.01      1.16 o
   3   8   7       16.79       16.16      1.97 o
   4   8   7       20.04       21.80      2.12 o
   5   8   7       13.01       16.51      1.86 o
   6   8   7        6.95        2.08      1.44 o
   7   8   7        0.61        0.42      0.66 o
  -6   9   7       14.95       13.85      1.49 o
  -5   9   7       17.95       18.84      1.81 o
  -4   9   7       25.71       24.55      2.09 o
  -3   9   7       34.76       30.36      1.76 o
  -2   9   7       65.92       66.29      2.58 o
  -1   9   7       35.40       36.29      1.90 o
   0   9   7       21.11       16.70      1.54 o
   1   9   7       35.71       38.39      1.80 o
   2   9   7       66.30       64.88      2.34 o
   3   9   7       34.76       28.85      2.53 o
   4   9   7       25.52       30.04      2.49 o
   5   9   7       18.10       19.80      1.82 o
   6   9   7       15.06       12.83      3.18 o
  -6  10   7        1.41        2.50      1.35 o
  -5  10   7       11.21        9.13      0.99 o
  -4  10   7       13.18       13.23      1.12 o
  -3  10   7        2.81        3.10      1.53 o
  -2  10   7        6.21        7.75      1.01 o
  -1  10   7       27.16       26.52      1.60 o
   0  10   7       62.25       60.12      2.48 o
   1  10   7       27.14       27.41      1.52 o
   2  10   7        6.23        8.16      1.11 o
   3  10   7        2.77        0.30      1.10 o
   4  10   7       13.08       14.11      1.67 o
   5  10   7       11.16        9.64      1.25 o
   6  10   7        1.42        1.15      2.20 o
  -5  11   7       11.72        9.87      1.46 o
  -4  11   7       10.87       10.82      1.05 o
  -3  11   7       19.93       22.83      1.38 o
  -2  11   7        1.03        2.35      0.69 o
  -1  11   7       10.00       11.23      1.04 o
   0  11   7        7.08        5.57      0.83 o
   1  11   7        9.74       11.72      1.03 o
   2  11   7        0.99        0.56      0.74 o
   3  11   7       20.09       25.72      2.21 o
   4  11   7       10.91        8.44      1.15 o
   5  11   7       11.70       11.73      1.04 o
  -4  12   7        0.77        0.43      0.46 o
  -3  12   7        1.60        0.44      0.85 o
  -2  12   7        5.08        6.15      0.87 o
  -1  12   7        7.51        5.71      0.76 o
   0  12   7        0.03        0.05      0.59 o
   1  12   7        7.40        7.01      0.96 o
   2  12   7        5.04        3.55      1.02 o
   3  12   7        1.58        0.22      0.69 o
   4  12   7        0.78        0.49      0.64 o
  -2  13   7        8.92        8.23      1.05 o
  -1  13   7        0.24        0.89      0.64 o
   0  13   7        5.96        4.72      1.32 o
   1  13   7        0.22        0.49      0.69 o
   2  13   7        8.89        7.18      0.95 o
   0   0   8    13496.35    14091.35    473.63 o
   1   0   8       33.67       48.71      1.99 o
   2   0   8     1062.66     1099.57     26.84 o
   3   0   8      130.76       98.77      4.62 o
   4   0   8      195.98      177.86      7.58 o
   5   0   8       15.55       28.69      1.19 o
   6   0   8       11.27        7.18      0.83 o
   7   0   8        0.25       -0.39      1.12 o
   8   0   8        0.23        1.78      1.89 o
  -8   1   8        0.00        1.12      0.84 o
  -7   1   8        1.12        1.41      1.28 o
  -6   1   8        3.38        6.51      0.71 o
  -5   1   8        0.10        1.36      0.60 o
  -4   1   8       51.43       44.20      2.90 o
  -3   1   8      145.92      132.09      5.86 o
  -2   1   8      401.13      372.27      9.71 o
  -1   1   8      936.25      991.82     24.53 o
   0   1   8      201.44      191.81      5.24 o
   1   1   8      942.48     1026.16     34.88 o
   2   1   8      401.56      380.80     13.89 o
   3   1   8      145.28      139.09      6.30 o
   4   1   8       51.61       42.28      2.87 o
   5   1   8        0.12        1.30      0.63 o
   6   1   8        3.47        5.62      0.90 o
   7   1   8        1.09        0.75      0.79 o
   8   1   8        0.00       -0.22      2.24 o
  -8   2   8        0.36        0.96      0.77 o
  -7   2   8        1.61        1.56      0.59 o
  -6   2   8        2.74        1.52      0.70 o
  -5   2   8        0.93        0.41      0.64 o
  -4   2   8       40.64       34.32      2.63 o
  -3   2   8       80.78       75.17      3.80 o
  -2   2   8      376.13      400.33     10.38 o
  -1   2   8      822.29      924.11     22.87 o
   0   2   8      319.48      311.42     11.73 o
   1   2   8      823.77      945.62     32.61 o
   2   2   8      375.99      403.41     14.90 o
   3   2   8       80.68       75.40      2.75 o
   4   2   8       40.72       42.20      2.87 o
   5   2   8        0.91        0.70      0.85 o
   6   2   8        2.75        1.77      0.87 o
   7   2   8        1.62        1.31      1.24 o
   8   2   8        0.35        0.95      1.82 o
  -8   3   8        2.48       -0.02      0.63 o
  -7   3   8        3.29        4.29      0.53 o
  -6   3   8       13.66       16.15      1.05 o
  -5   3   8       26.65       23.42      1.64 o
  -4   3   8       15.96       16.06      2.09 o
  -3   3   8       41.14       41.21      2.65 o
  -2   3   8      261.23      269.44      7.22 o
  -1   3   8       34.49       41.91      2.69 o
   0   3   8     1097.89     1216.45     42.33 o
   1   3   8       34.22       39.98      2.62 o
   2   3   8      259.48      259.02      7.19 o
   3   3   8       40.67       41.92      3.57 o
   4   3   8       15.85       15.84      3.06 o
   5   3   8       26.58       26.40      1.34 o
   6   3   8       13.68       17.88      1.33 o
   7   3   8        3.29        3.98      0.90 o
  -8   4   8        0.55        0.97      0.70 o
  -7   4   8        6.04        7.11      1.04 o
  -6   4   8        3.73        3.91      0.86 o
  -5   4   8       64.41       69.08      2.60 o
  -4   4   8       74.21       70.01      4.21 o
  -3   4   8      166.29      158.42      6.84 o
  -2   4   8       88.36       96.20      3.39 o
  -1   4   8       69.01       69.04      2.67 o
   0   4   8      251.34      249.49      7.95 o
   1   4   8       69.13       71.71      2.60 o
   2   4   8       88.67       99.53      3.33 o
   3   4   8      166.65      163.31      5.11 o
   4   4   8       74.52       78.52      2.17 o
   5   4   8       64.03       65.06      2.34 o
   6   4   8        3.67        2.84      0.97 o
   7   4   8        5.92        9.49      1.19 o
   8   4   8        0.55        1.34      0.61 o
  -8   5   8        0.85        0.55      0.64 o
  -7   5   8        7.54        5.40      0.57 o
  -6   5   8        8.41        9.00      0.91 o
  -5   5   8       16.69       16.01      1.75 o
  -4   5   8       75.40       77.71      3.97 o
  -3   5   8       85.50       81.30      4.58 o
  -2   5   8       73.98       74.48      2.99 o
  -1   5   8       61.51       59.77      2.51 o
   0   5   8        0.45        1.20      0.63 o
   1   5   8       61.13       61.81      4.10 o
   2   5   8       73.32       76.32      2.87 o
   3   5   8       85.52       78.47      3.25 o
   4   5   8       74.70       77.33      2.71 o
   5   5   8       16.62       17.54      1.00 o
   6   5   8        8.32        8.08      3.63 o
   7   5   8        7.48        5.08      0.87 o
   8   5   8        0.84       -0.56      0.56 o
  -7   6   8        1.99        0.55      0.44 o
  -6   6   8        8.63        8.56      0.80 o
  -5   6   8       75.42       67.74      2.85 o
  -4   6   8      106.24      101.77      3.09 o
  -3   6   8      110.45      111.95      4.49 o
  -2   6   8       68.70       66.57      4.37 o
  -1   6   8       33.18       33.75      2.45 o
   0   6   8       24.20       25.83      1.76 o
   1   6   8       33.58       35.47      1.92 o
   2   6   8       68.36       72.43      3.12 o
   3   6   8      109.15      103.50      3.65 o
   4   6   8      105.95      106.49      4.87 o
   5   6   8       74.99       72.50      2.15 o
   6   6   8        8.65        8.11      3.59 o
   7   6   8        2.02        1.59      0.73 o
  -7   7   8        1.36        0.85      0.41 o
  -6   7   8        1.49        1.29      0.73 o
  -5   7   8       21.32       20.26      2.48 o
  -4   7   8        7.49        5.56      1.01 o
  -3   7   8       72.64       61.77      2.55 o
  -2   7   8        3.88        1.69      0.79 o
  -1   7   8       95.07       91.94      2.95 o
   0   7   8        3.31        2.81      0.91 o
   1   7   8       95.38       89.27      2.78 o
   2   7   8        4.14        4.04      0.72 o
   3   7   8       72.62       65.28      2.77 o
   4   7   8        7.49        8.02      1.48 o
   5   7   8       21.30       23.15      1.28 o
   6   7   8        1.55        0.72      0.79 o
   7   7   8        1.38        1.48      0.73 o
  -7   8   8        2.81        3.20      0.48 o
  -6   8   8       13.29        8.05      1.31 o
  -5   8   8        3.90        2.54      0.86 o
  -4   8   8       45.23       40.05      2.04 o
  -3   8   8        1.94        1.86      0.84 o
  -2   8   8       53.46       58.99      3.02 o
  -1   8   8        8.61        8.49      1.03 o
   0   8   8      266.80      288.75      7.81 o
   1   8   8        8.80        7.24      0.88 o
   2   8   8       53.32       55.98      2.14 o
   3   8   8        1.92        1.86      0.88 o
   4   8   8       45.89       40.73      2.87 o
   5   8   8        3.93        2.30      1.01 o
   6   8   8       13.27        7.51      3.11 o
   7   8   8        2.81        3.01      1.83 o
  -6   9   8        0.03        0.65      0.74 o
  -5   9   8        6.82        5.76      0.94 o
  -4   9   8       15.72       11.58      2.06 o
  -3   9   8       81.19       77.89      3.05 o
  -2   9   8        2.63        3.29      0.88 o
  -1   9   8      145.02      139.72      3.94 o
   0   9   8       18.20       16.24      1.27 o
   1   9   8      145.99      138.15      3.77 o
   2   9   8        2.53        2.57      0.71 o
   3   9   8       81.49       85.56      4.30 o
   4   9   8       15.57       16.73      1.82 o
   5   9   8        6.83        6.62      1.12 o
   6   9   8        0.03       -0.32      2.27 o
  -5  10   8       11.04        8.38      0.91 o
  -4  10   8        0.32       -0.12      0.63 o
  -3  10   8       13.62       12.97      1.15 o
  -2  10   8       24.53       20.82      1.45 o
  -1  10   8        6.30        7.43      0.98 o
   0  10   8       10.03        9.79      1.00 o
   1  10   8        6.42        7.34      0.89 o
   2  10   8       24.42       25.52      1.39 o
   3  10   8       13.41       14.31      1.81 o
   4  10   8        0.36       -0.83      0.83 o
   5  10   8       10.97        7.94      1.48 o
  -4  11   8        7.96        7.73      1.34 o
  -3  11   8        6.55        5.52      0.87 o
  -2  11   8        1.67        0.89      0.62 o
  -1  11   8       10.98       13.97      1.11 o
   0  11   8        0.01        0.23      0.70 o
   1  11   8       10.82       14.13      1.04 o
   2  11   8        1.72        0.92      0.92 o
   3  11   8        6.51        4.17      1.10 o
   4  11   8        8.02        7.71      1.08 o
  -3  12   8        3.29        2.94      1.00 o
  -2  12   8        0.23        0.09      0.55 o
  -1  12   8        1.10        0.26      0.61 o
   0  12   8        3.17        1.47      1.28 o
   1  12   8        1.11        1.42      0.63 o
   2  12   8        0.21        0.76      0.77 o
   3  12   8        3.33        1.87      0.69 o
  -2  13   8        5.47        2.14      0.69 o
  -1  13   8        8.72        9.78      0.92 o
   0  13   8        0.03       -0.55      0.55 o
   1  13   8        8.74        9.02      1.01 o
   1   0   9       60.31       63.00      2.28 o
   2   0   9      567.76      603.57     21.63 o
   3   0   9       27.21       23.98      2.02 o
   4   0   9       92.44       82.70      4.46 o
   5   0   9       10.33        9.18      0.79 o
   6   0   9        7.70        5.96      0.61 o
   7   0   9        0.27       -0.31      3.33 o
   8   0   9        0.15       -1.81      2.25 o
  -8   1   9        2.96        0.08      1.87 o
  -7   1   9        8.76       11.34      1.78 o
  -6   1   9       12.82       16.94      0.74 o
  -5   1   9       51.23       54.72      1.54 o
  -4   1   9       50.78       42.39      3.00 o
  -3   1   9       15.41       21.59      1.88 o
  -2   1   9      610.48      576.57     18.68 o
  -1   1   9       67.52       69.56      2.48 o
   0   1   9      120.38      164.33      4.71 o
   1   1   9       66.57       70.78      3.61 o
   2   1   9      608.90      568.56     20.73 o
   3   1   9       15.68       15.21      1.82 o
   4   1   9       50.33       45.95      3.18 o
   5   1   9       50.80       55.39      1.53 o
   6   1   9       12.73       14.66      1.10 o
   7   1   9        8.75       14.36      1.55 o
   8   1   9        2.96        3.59      2.02 o
  -8   2   9        1.74        4.47      2.15 o
  -7   2   9        5.32        5.47      1.63 o
  -6   2   9        5.44        4.79      0.78 o
  -5   2   9        4.04        4.99      1.10 o
  -4   2   9      139.21      120.21      5.82 o
  -3   2   9      192.40      194.99      8.03 o
  -2   2   9      119.65      109.93      3.51 o
  -1   2   9      324.93      324.26      8.62 o
   0   2   9       61.33       49.16      2.93 o
   1   2   9      326.93      328.40     12.43 o
   2   2   9      120.45      105.28      5.09 o
   3   2   9      193.23      194.84      5.73 o
   4   2   9      138.52      121.16      5.94 o
   5   2   9        3.92        4.25      0.85 o
   6   2   9        5.35        8.42      1.34 o
   7   2   9        5.26        5.59      0.92 o
   8   2   9        1.74        6.00      1.61 o
  -8   3   9       10.07       10.24      1.01 o
  -7   3   9        8.47        7.57      0.53 o
  -6   3   9        1.73        1.29      0.70 o
  -5   3   9       28.67       32.34      1.71 o
  -3   3   9        7.12        5.68      1.34 o
  -2   3   9      179.86      182.50      5.26 o
  -1   3   9      375.86      405.15     14.95 o
   0   3   9       63.36       56.19      3.34 o
   1   3   9      375.89      390.66     10.33 o
   2   3   9      179.86      168.52      7.57 o
   3   3   9        7.32        7.29      1.53 o
   4   3   9       28.92       25.13      1.89 o
   5   3   9       28.73       33.59      1.22 o
   6   3   9        1.73        1.60      0.92 o
   7   3   9        8.36       10.49      0.97 o
  -7   4   9       10.65       12.00      0.84 o
  -6   4   9        5.07        5.78      0.86 o
  -5   4   9       78.27       75.70      2.32 o
  -4   4   9       13.82       14.89      2.77 o
  -2   4   9      109.10      104.56      5.32 o
  -1   4   9      260.20      254.24      7.10 o
   0   4   9      107.79      113.97      3.72 o
   1   4   9      258.58      250.98      7.03 o
   2   4   9      109.24      109.07      3.65 o
   3   4   9      117.31       97.30      6.15 o
   4   4   9       13.91       14.03      1.01 o
   5   4   9       78.19       79.15      2.76 o
   6   4   9        4.91        4.94      0.96 o
   7   4   9       10.61       15.62      1.24 o
  -7   5   9        0.62        0.18      0.40 o
  -6   5   9       24.34       20.50      1.50 o
  -5   5   9        7.01        6.47      1.42 o
  -4   5   9      120.91      132.82      4.99 o
  -3   5   9       39.22       48.04      3.56 o
  -2   5   9      111.57      110.72      3.95 o
  -1   5   9       28.49       32.63      1.94 o
   0   5   9        6.30        4.64      1.18 o
   1   5   9       28.47       30.25      1.75 o
   2   5   9      110.66      116.80      3.90 o
   3   5   9       38.92       38.70      2.82 o
   4   5   9      119.95      123.25      2.98 o
   5   5   9        7.02        6.07      1.01 o
   6   5   9       24.04       18.39      1.49 o
   7   5   9        0.60        1.25      1.30 o
  -7   6   9       14.95       10.40      1.10 o
  -6   6   9        3.62        2.46      0.79 o
  -5   6   9        7.82        7.79      1.33 o
  -4   6   9        4.36        3.58      1.45 o
  -3   6   9      139.61      144.95      3.87 o
  -2   6   9        6.23        6.31      0.93 o
  -1   6   9      166.69      164.09     10.39 o
   0   6   9       16.10       13.82      1.34 o
   1   6   9      166.25      172.00     10.95 o
   2   6   9        6.42        4.23      0.74 o
   3   6   9      138.91      145.34      6.17 o
   4   6   9        4.37        5.70      1.30 o
   5   6   9        7.80        9.74      1.48 o
   6   6   9        3.57        2.22      2.77 o
   7   6   9       14.93       11.31      0.94 o
  -7   7   9        3.07        1.35      0.44 o
  -6   7   9        1.22       -0.35      0.61 o
  -5   7   9        5.24        1.99      2.41 o
  -4   7   9       31.29       32.12      1.79 o
  -3   7   9      123.26      121.70      3.65 o
  -2   7   9      157.06      152.98      4.22 o
  -1   7   9      159.42      154.02      4.12 o
   0   7   9      212.83      216.75      5.27 o
   1   7   9      159.95      145.68      3.91 o
   2   7   9      156.79      152.51      3.94 o
   3   7   9      123.87      118.92      5.52 o
   4   7   9       31.19       32.24      2.58 o
   5   7   9        5.37        3.21      1.16 o
   6   7   9        1.22        0.29      2.47 o
   7   7   9        3.10        0.73      0.68 o
  -6   8   9        2.59        1.16      0.57 o
  -5   8   9       26.16       26.90      2.54 o
  -4   8   9        8.47       10.69      1.17 o
  -3   8   9      106.80      107.48      3.33 o
  -2   8   9       90.83      105.14      3.32 o
  -1   8   9      170.93      172.94      5.06 o
   0   8   9      115.51      119.58      3.47 o
   1   8   9      170.57      170.26      4.37 o
   2   8   9       90.70      103.77      3.08 o
   3   8   9      107.34      103.12      4.99 o
   4   8   9        8.61        8.81      1.44 o
   5   8   9       26.34       27.88      1.91 o
   6   8   9        2.57        0.90      2.27 o
  -6   9   9        2.31        1.99      0.78 o
  -5   9   9        3.14        3.62      1.11 o
  -4   9   9        5.18        7.48      1.35 o
  -3   9   9       23.47       24.09      1.50 o
  -2   9   9       23.42       24.91      1.59 o
  -1   9   9       61.98       57.74      2.35 o
   0   9   9       32.25       39.93      1.88 o
   1   9   9       61.53       59.49      2.24 o
   2   9   9       22.88       25.20      1.42 o
   3   9   9       23.27       31.17      2.60 o
   4   9   9        5.19        5.13      1.13 o
   5   9   9        3.14        3.92      0.89 o
   6   9   9        2.38        1.93      2.11 o
  -5  10   9        5.69        4.20      0.95 o
  -4  10   9       51.40       49.90      2.16 o
  -3  10   9        2.83        1.54      0.78 o
  -2  10   9       35.82       36.16      1.80 o
  -1  10   9        6.74        7.16      0.93 o
   0  10   9       15.81       17.22      1.26 o
   1  10   9        6.82        8.28      1.21 o
   2  10   9       35.88       36.54      1.83 o
   3  10   9        2.88        3.21      0.99 o
   4  10   9       51.00       51.80      2.71 o
   5  10   9        5.74        4.58      0.79 o
  -4  11   9        6.94        8.37      0.83 o
  -3  11   9        1.68        1.32      1.58 o
  -2  11   9        4.08        4.03      1.26 o
  -1  11   9        8.48        6.95      0.84 o
   0  11   9       12.82       13.94      1.55 o
   1  11   9        8.61        8.54      0.81 o
   2  11   9        4.03        2.10      0.87 o
   3  11   9        1.67        0.34      0.73 o
   4  11   9        6.85        7.51      0.94 o
  -3  12   9        3.50        3.57      0.59 o
  -2  12   9        9.14        9.52      0.87 o
  -1  12   9        6.48        5.54      0.86 o
   0  12   9        0.45        0.82      1.25 o
   1  12   9        6.42        7.85      2.72 o
   2  12   9        9.25        7.39      1.11 o
   3  12   9        3.41        3.34      0.69 o
   0  13   9       12.83       11.99      1.15 o
   0   0  10        6.62       13.14      1.55 o
   1   0  10        0.03        0.93      0.95 o
   2   0  10        1.48        1.26      1.02 o
   3   0  10      168.75      135.01      6.18 o
   4   0  10       24.27       24.06      1.37 o
   5   0  10       56.80       69.94      3.18 o
   6   0  10        0.08        0.38      1.90 o
   7   0  10        6.65        6.38      3.25 o
   8   0  10        3.42        3.17      1.64 o
  -8   1  10        2.58        1.18      1.61 o
  -7   1  10       12.85       22.17      2.73 o
  -6   1  10       18.29       13.15      1.14 o
  -5   1  10        0.30        0.02      0.60 o
  -4   1  10       76.32       93.46      3.47 o
  -3   1  10      317.63      268.91     10.76 o
  -2   1  10       45.12       30.79      2.35 o
  -1   1  10        2.87        2.63      0.72 o
   0   1  10       13.30       14.17      1.72 o
   1   1  10        2.91        1.35      0.93 o
   2   1  10       45.81       31.71      2.49 o
   3   1  10      318.37      272.93     10.92 o
   4   1  10       75.80       92.80      2.69 o
   5   1  10        0.31        0.36      0.54 o
   6   1  10       18.39       14.92      1.29 o
   7   1  10       12.87       22.36      1.14 o
   8   1  10        2.59        1.14      1.68 o
  -8   2  10        1.86        4.42      1.54 o
  -7   2  10        0.58        0.35      0.96 o
  -6   2  10        6.16        7.92      1.04 o
  -5   2  10        2.18        2.21      1.06 o
  -4   2  10       68.97       71.47      3.99 o
  -3   2  10       93.59       82.28      4.34 o
  -2   2  10       63.78       61.13      2.45 o
  -1   2  10      112.50       92.79      4.70 o
   0   2  10        0.23        1.90      1.02 o
   1   2  10      111.84       96.02      4.73 o
   2   2  10       63.75       54.99      3.46 o
   3   2  10       93.69       82.26      4.53 o
   4   2  10       68.39       72.14      1.92 o
   5   2  10        2.10        2.17      0.80 o
   6   2  10        6.11       10.01      1.17 o
   7   2  10        0.55        0.95      0.74 o
  -8   3  10        0.75        1.84      1.28 o
  -7   3  10       16.84       10.97      0.71 o
  -6   3  10       34.65       45.39      1.64 o
  -5   3  10        1.91        1.04      0.99 o
  -4   3  10       40.69       49.61      3.42 o
  -2   3  10      179.92      147.22      6.66 o
  -1   3  10       73.13       66.83      3.87 o
   0   3  10      317.78      323.90     12.69 o
   1   3  10       74.31       68.17      2.58 o
   2   3  10      180.28      141.60      6.62 o
   3   3  10       37.63       38.28      4.42 o
   4   3  10       41.46       44.56      1.94 o
   5   3  10        1.90        2.24      0.64 o
   6   3  10       34.50       42.92      1.68 o
   7   3  10       16.78       14.11      1.00 o
  -7   4  10        1.97        1.08      0.48 o
  -6   4  10       25.59       26.88      2.28 o
  -5   4  10        4.55        5.36      1.13 o
  -4   4  10       39.52       38.93      3.88 o
  -2   4  10      201.28      176.40      8.22 o
  -1   4  10       40.95       33.64      2.78 o
   0   4  10       46.35       41.02      3.28 o
   1   4  10       40.65       34.34      3.90 o
   2   4  10      200.13      195.10     10.64 o
   3   4  10       98.89      103.74      6.10 o
   4   4  10       39.37       40.24      1.54 o
   5   4  10        4.67        3.67      1.07 o
   6   4  10       25.62       27.51      1.31 o
   7   4  10        2.02        1.31      0.78 o
  -7   5  10        8.98        8.76      1.30 o
  -6   5  10       19.10       14.05      1.08 o
  -5   5  10       23.28       25.12      1.79 o
  -4   5  10       30.66       33.62      2.89 o
  -3   5  10       72.00       74.36      4.50 o
  -1   5  10      124.28      104.47      9.02 o
   0   5  10       95.73       89.22      3.34 o
   1   5  10      123.22      103.32      6.08 o
   2   5  10       39.21       38.62      2.05 o
   3   5  10       71.68       73.70      3.43 o
   4   5  10       31.25       31.20      1.62 o
   5   5  10       22.87       25.93      2.00 o
   6   5  10       19.17       14.63      1.28 o
   7   5  10        8.99       11.33      1.04 o
  -7   6  10        1.45        1.30      0.38 o
  -6   6  10        2.16        1.54      0.67 o
  -5   6  10        8.11        8.02      1.70 o
  -4   6  10        3.56        2.37      1.32 o
  -3   6  10       31.00       30.38      1.64 o
  -2   6  10      102.96      104.04      3.88 o
  -1   6  10      273.88      255.01      4.59 o
   0   6  10      252.24      239.41      7.74 o
   1   6  10      276.04      246.01      5.75 o
   2   6  10      102.17       97.31      2.88 o
   3   6  10       31.52       30.48      2.55 o
   4   6  10        3.47        2.93      1.17 o
   5   6  10        8.04        7.78      1.34 o
   6   6  10        2.13        1.34      0.88 o
   7   6  10        1.42        2.26      0.75 o
  -7   7  10        1.48       -0.51      0.51 o
  -6   7  10        2.84        2.56      0.62 o
  -5   7  10       20.86       16.35      1.88 o
  -4   7  10       10.79        9.86      2.13 o
  -3   7  10        3.14        4.10      0.96 o
  -2   7  10      129.82      130.51      3.80 o
  -1   7  10       60.35       60.25      2.60 o
   0   7  10      733.20      693.53     14.40 o
   1   7  10       60.03       63.69      2.26 o
   2   7  10      130.58      131.79      3.54 o
   3   7  10        3.19        3.27      1.30 o
   4   7  10       10.80       14.50      1.60 o
   5   7  10       20.97       14.21      1.43 o
   6   7  10        2.82        2.65      2.28 o
   7   7  10        1.45        0.42      0.61 o
  -6   8  10        0.29       -0.44      0.52 o
  -5   8  10        1.49        1.16      0.92 o
  -4   8  10        0.21       -0.92      1.02 o
  -3   8  10       69.69       66.24      2.51 o
  -2   8  10       12.65       12.12      1.21 o
  -1   8  10      329.84      337.14      7.62 o
   0   8  10       34.41       31.63      1.70 o
   1   8  10      329.42      330.66      7.45 o
   2   8  10       12.66       11.26      1.02 o
   3   8  10       69.98       72.94      3.86 o
   4   8  10        0.21        1.53      1.01 o
   5   8  10        1.46        0.89      0.78 o
   6   8  10        0.28       -0.47      2.05 o
  -5   9  10        2.57        2.45      0.87 o
  -4   9  10       39.15       35.89      2.96 o
  -3   9  10        7.23        7.31      1.55 o
  -2   9  10       56.13       59.85      2.49 o
  -1   9  10       88.78       91.65      2.92 o
   0   9  10        6.93        7.33      0.95 o
   1   9  10       88.40       94.28      2.83 o
   2   9  10       56.05       62.77      2.16 o
   3   9  10        7.20        8.80      1.48 o
   4   9  10       39.31       42.61      2.50 o
   5   9  10        2.55        2.96      0.75 o
   6   9  10        0.23        0.20      1.79 o
  -4  10  10        8.68        8.47      1.15 o
  -3  10  10       23.66       25.08      1.71 o
  -2  10  10       75.74       71.90      2.37 o
  -1  10  10        8.97        9.26      0.95 o
   0  10  10       80.02       81.72      2.56 o
   1  10  10        9.05        8.71      0.89 o
   2  10  10       76.07       73.45      2.69 o
   3  10  10       23.68       25.40      2.02 o
   4  10  10        8.66        8.93      1.13 o
   5  10  10        5.08        3.97      0.65 o
  -4  11  10        3.19        0.03      0.61 o
  -3  11  10       30.40       32.15      2.04 o
  -2  11  10        0.11        0.87      0.60 o
  -1  11  10        1.27        1.44      0.61 o
   0  11  10        8.52       10.81      1.08 o
   1  11  10        1.27        0.75      0.65 o
   2  11  10        0.10        0.13      0.74 o
   3  11  10       30.31       28.98      1.86 o
   4  11  10        3.34        2.06      0.67 o
  -2  12  10       11.00       12.99      3.23 o
  -1  12  10        5.33        3.34      0.59 o
   0  12  10       16.95       18.01      1.14 o
   1  12  10        5.25        3.80      0.84 o
   2  12  10       10.76        9.26      1.04 o
   1   0  11        3.10        3.82      1.22 o
   2   0  11       44.90       33.87      2.75 o
   3   0  11       37.57       40.85      3.22 o
   4   0  11       30.72       38.51      1.45 o
   5   0  11      222.76      280.76      5.21 o
   6   0  11       20.99       36.14      2.00 o
   7   0  11       57.99       69.05      3.73 o
   8   0  11       17.82       11.49      1.95 o
  -8   1  11        4.50        8.65      1.48 o
  -7   1  11       11.59       18.75      2.53 o
  -6   1  11        9.55        8.98      0.91 o
  -5   1  11       83.41      104.30      2.14 o
  -4   1  11       50.36       55.31      1.59 o
  -3   1  11       74.51       64.22      3.96 o
  -2   1  11      121.92      125.41      5.77 o
   0   1  11       91.00       70.83      3.99 o
   1   1  11       33.83       23.93      2.34 o
   2   1  11      121.93      121.09      5.86 o
   3   1  11       75.03       63.85      4.09 o
   4   1  11       49.91       56.03      1.38 o
   5   1  11       84.16      103.25      2.60 o
   6   1  11        9.54        8.81      0.88 o
   7   1  11       11.54       20.64      2.58 o
   8   1  11        4.52        8.34      1.33 o
  -8   2  11       11.78       15.13      1.82 o
  -7   2  11       18.82       21.78      3.13 o
  -6   2  11       51.55       69.12      2.10 o
  -5   2  11       13.17       14.23      1.33 o
  -4   2  11       52.45       65.01      1.68 o
  -3   2  11      117.26       96.58      5.09 o
  -1   2  11      120.03      108.88      5.31 o
   0   2  11       43.60       34.41      2.77 o
   1   2  11      120.05      104.55      5.24 o
   2   2  11      193.55      165.29      7.39 o
   4   2  11       52.57       57.73      1.73 o
   5   2  11       13.33       14.53      1.53 o
   6   2  11       51.14       68.76      2.20 o
   7   2  11       18.77       22.74      1.11 o
  -7   3  11        1.60        4.36      2.13 o
  -6   3  11       18.14       25.23      1.40 o
  -5   3  11       26.60       26.20      1.56 o
  -4   3  11      124.55      138.86      6.29 o
  -3   3  11       14.57       19.15      4.68 o
  -2   3  11        4.22        2.53      1.39 o
  -1   3  11      409.09      372.88     14.58 o
   0   3  11      701.31      592.01     21.89 o
   1   3  11      408.27      380.89     14.69 o
   2   3  11        4.42        3.18      1.50 o
   3   3  11       14.80       21.10      1.51 o
   4   3  11      124.10      140.64      3.31 o
   5   3  11       26.38       28.18      1.47 o
   6   3  11       18.14       26.75      1.46 o
   7   3  11        1.60        5.75      0.85 o
  -7   4  11        2.78        2.01      0.53 o
  -6   4  11       10.48        9.25      0.81 o
  -5   4  11        1.47        0.89      0.92 o
  -4   4  11       47.56       49.54      2.81 o
  -3   4  11       19.25       21.67      3.25 o
  -2   4  11      171.15      133.78      6.90 o
  -1   4  11       26.10       28.69      2.87 o
   0   4  11      128.38      108.30      5.64 o
   1   4  11       25.69       24.89      5.00 o
   2   4  11      171.99      157.20      6.81 o
   3   4  11       19.23       21.83      1.40 o
   4   4  11       48.01       48.70      1.76 o
   5   4  11        1.44        1.31      0.73 o
   6   4  11       10.51       12.81      1.16 o
   7   4  11        2.84        3.40      0.77 o
  -7   5  11        4.00        7.73      2.40 o
  -6   5  11        5.53        5.31      0.75 o
  -5   5  11       36.34       40.34      1.63 o
  -4   5  11       30.95       27.68      2.69 o
  -3   5  11      152.14      151.65     13.82 o
  -2   5  11       55.71       60.68      2.56 o
  -1   5  11      225.35      213.56      6.33 o
   0   5  11      105.31      111.58      3.83 o
   1   5  11      224.49      221.70      6.42 o
   2   5  11       55.59       58.27      2.11 o
   3   5  11      153.50      148.31      5.43 o
   4   5  11       31.57       26.07      2.09 o
   5   5  11       36.61       37.97      2.25 o
   6   5  11        5.59        6.59      0.97 o
   7   5  11        4.03        7.25      0.84 o
  -7   6  11        0.49        0.90      0.48 o
  -6   6  11        0.64        0.31      0.51 o
  -5   6  11        2.12        1.38      0.84 o
  -4   6  11       22.77       21.82      3.77 o
  -3   6  11       69.03       75.60      2.89 o
  -2   6  11      174.63      171.12      5.11 o
  -1   6  11      134.98      140.53      3.57 o
   0   6  11        0.70        1.93      0.73 o
   1   6  11      135.04      132.59      3.62 o
   2   6  11      174.44      162.75      4.13 o
   3   6  11       69.53       76.14      3.64 o
   4   6  11       22.75       22.90      1.93 o
   5   6  11        2.18        1.88      1.29 o
   6   6  11        0.67        0.32      0.80 o
   7   6  11        0.51       -0.61      0.61 o
  -6   7  11        5.17        5.05      0.65 o
  -5   7  11        0.86        1.21      1.06 o
  -4   7  11       24.95       28.26      3.26 o
  -3   7  11       16.81       16.63      1.54 o
  -2   7  11      241.12      242.91      5.89 o
  -1   7  11      144.52      151.43      4.06 o
   0   7  11      221.35      214.16      7.66 o
   1   7  11      144.38      144.17      3.87 o
   2   7  11      241.33      243.52      5.65 o
   3   7  11       16.90       15.17      1.82 o
   4   7  11       24.99       24.97      1.97 o
   5   7  11        0.87        1.06      0.82 o
   6   7  11        5.19        7.03      0.96 o
  -6   8  11        1.19        1.25      0.64 o
  -5   8  11        3.61        1.46      0.93 o
  -4   8  11        4.75        4.59      1.08 o
  -3   8  11       20.33       20.56      2.62 o
  -2   8  11       16.32       19.53      1.39 o
  -1   8  11        4.49        4.18      0.91 o
   0   8  11       26.05       27.58      1.56 o
   1   8  11        4.48        4.84      0.81 o
   2   8  11       16.49       18.21      1.45 o
   3   8  11       20.29       18.67      1.92 o
   4   8  11        4.68        4.29      1.03 o
   5   8  11        3.65        1.04      0.69 o
   6   8  11        1.15        0.73      1.73 o
  -5   9  11        0.98        0.05      0.70 o
  -4   9  11       13.25       12.10      1.30 o
  -3   9  11       49.29       53.43      2.02 o
  -2   9  11       10.68        9.79      1.04 o
  -1   9  11       56.18       54.70      2.11 o
   0   9  11       19.15       20.38      1.29 o
   1   9  11       56.48       50.76      2.01 o
   2   9  11       10.64       10.40      1.92 o
   3   9  11       49.53       50.96      2.97 o
   4   9  11       13.30       12.87      1.32 o
   5   9  11        0.98        0.77      0.61 o
  -4  10  11        1.71        1.29      0.64 o
  -3  10  11        3.56        3.79      1.81 o
  -2  10  11        6.68        7.81      0.85 o
  -1  10  11       11.18       11.03      0.97 o
   0  10  11        0.46        1.44      0.62 o
   1  10  11       11.31       11.36      1.41 o
   2  10  11        6.78        6.98      1.25 o
   3  10  11        3.58        1.63      0.79 o
   4  10  11        1.70        1.42      0.73 o
  -3  11  11       11.86       11.90      1.24 o
  -1  11  11       30.47       31.01      2.48 o
   0  11  11        0.05       -0.52      0.52 o
   1  11  11       30.19       34.57      3.33 o
   2  11  11        4.94        3.77      0.90 o
   3  11  11       12.02        9.93      1.02 o
  -1  12  11        3.73        4.39      1.57 o
   0  12  11        1.84        1.32      0.46 o
   1  12  11        3.67        2.91      0.73 o
   1   0  12        0.00        1.24      1.26 o
   2   0  12      129.62      111.92      5.73 o
   3   0  12        0.04        1.59      0.75 o
   4   0  12      523.01      669.95     18.68 o
   5   0  12        2.41        4.27      0.57 o
   6   0  12      197.34      196.33      5.93 o
   7   0  12        3.29        3.83      2.52 o
  -7   1  12       17.31       14.54      2.28 o
  -6   1  12       47.47       55.13      5.81 o
  -5   1  12       55.94       69.19      1.74 o
  -4   1  12      124.97      135.62      2.65 o
  -3   1  12       25.44       22.21      1.11 o
   0   1  12       92.89       93.24      4.92 o
   1   1  12       20.32       22.59      2.47 o
   2   1  12        6.53        8.75      1.85 o
   3   1  12       26.09       25.57      1.76 o
   4   1  12      125.63      134.82      2.46 o
   5   1  12       56.14       69.30      1.97 o
   6   1  12       47.48       52.66      3.80 o
   7   1  12       17.43       21.84      2.42 o
  -7   2  12       37.80       29.51      2.22 o
  -6   2  12       15.41       15.77      1.05 o
  -5   2  12      155.44      175.14      4.19 o
  -4   2  12       59.88       69.70      2.59 o
  -3   2  12      169.89      182.48      3.43 o
  -1   2  12       25.49       19.79      2.31 o
   0   2  12      140.97      120.80      5.99 o
   1   2  12       24.71       21.53      2.40 o
   2   2  12      143.16      124.52      6.24 o
   3   2  12      170.42      181.19      4.27 o
   4   2  12       60.10       71.11      1.95 o
   5   2  12      154.76      173.88      3.24 o
   6   2  12       15.56       17.33      1.26 o
   7   2  12       37.72       35.40      2.50 o
  -7   3  12        3.68        2.45      1.83 o
  -6   3  12       48.02       50.85      4.64 o
  -5   3  12       65.59       69.48      3.01 o
  -4   3  12       11.68       11.45      1.33 o
  -3   3  12      182.29      182.05      5.66 o
  -2   3  12      150.50      150.92      9.15 o
  -1   3  12        0.07        0.83      1.52 o
   0   3  12      133.65      127.00      6.40 o
   1   3  12        0.11        0.34      1.36 o
   2   3  12      150.40      159.89      4.01 o
   3   3  12      182.81      182.69      4.22 o
   4   3  12       11.51       10.86      1.00 o
   5   3  12       65.50       68.81      1.76 o
   6   3  12       48.14       53.61      1.77 o
   7   3  12        3.62        1.48      0.60 o
  -6   4  12       20.15       17.96      1.02 o
  -5   4  12       35.21       35.96      1.55 o
  -4   4  12       47.95       43.44      3.45 o
  -3   4  12      141.61      158.84      4.39 o
  -2   4  12      108.23      113.56      4.74 o
  -1   4  12      126.33      130.37      3.44 o
   0   4  12      478.58      440.58      8.38 o
   1   4  12      125.98      127.11      2.93 o
   2   4  12      110.30      108.87      2.73 o
   3   4  12      141.28      152.68      3.51 o
   4   4  12       47.58       45.20      1.70 o
   5   4  12       35.12       39.11      1.48 o
   6   4  12       20.36       13.75      1.28 o
   7   4  12       17.91       19.60      1.08 o
  -6   5  12        2.79        1.98      0.62 o
  -5   5  12       44.38       47.08      1.66 o
  -4   5  12      167.06      165.73      4.14 o
  -3   5  12       77.07       81.44      2.99 o
  -2   5  12      208.00      210.71      5.22 o
  -1   5  12      326.32      320.57      7.85 o
   0   5  12      131.28      124.62      3.81 o
   1   5  12      328.06      309.62      6.61 o
   2   5  12      208.97      206.53      5.09 o
   3   5  12       76.56       81.38      7.32 o
   4   5  12      167.75      170.66      7.16 o
   5   5  12       44.59       46.98      3.31 o
   6   5  12        2.82        1.35      0.85 o
   7   5  12        1.91        2.39      0.61 o
  -6   6  12       16.12       13.52      1.26 o
  -5   6  12        1.56        1.03      0.73 o
  -4   6  12       11.62       11.34      1.78 o
  -3   6  12       12.34       16.65      2.06 o
  -2   6  12       36.82       34.87      2.31 o
  -1   6  12      209.76      227.87      5.04 o
   0   6  12        5.38        5.51      0.99 o
   1   6  12      208.82      213.76      8.13 o
   2   6  12       36.37       37.08      5.19 o
   3   6  12       12.17       14.08      1.68 o
   4   6  12       11.50        8.83      1.37 o
   5   6  12        1.62        1.15      0.83 o
   6   6  12       16.11       15.91      1.23 o
  -6   7  12        3.72        2.75      0.66 o
  -5   7  12        6.88        5.82      1.39 o
  -4   7  12        9.64        8.81      3.69 o
  -3   7  12       51.36       50.53      2.99 o
  -2   7  12        5.62        5.12      1.13 o
  -1   7  12       80.31       76.64      2.70 o
   0   7  12      145.77      146.71      3.90 o
   1   7  12       81.01       81.72      2.61 o
   2   7  12        5.62        3.75      0.95 o
   3   7  12       51.30       48.69      2.78 o
   4   7  12        9.65        8.76      1.29 o
   5   7  12        6.88        3.74      0.82 o
   6   7  12        3.71        4.86      0.85 o
  -5   8  12        6.78        5.19      1.27 o
  -4   8  12        4.18        2.42      1.00 o
  -3   8  12       10.86        8.74      3.31 o
  -2   8  12        1.65        2.55      0.92 o
  -1   8  12        0.97        1.24      0.95 o
   0   8  12        7.72       11.51      1.09 o
   1   8  12        0.93        0.13      0.66 o
   2   8  12        1.67        2.06      1.20 o
   3   8  12       10.68        9.39      1.34 o
   4   8  12        4.15        4.16      1.26 o
   5   8  12        6.69        8.27      2.42 o
  -5   9  12        2.01        1.87      2.24 o
  -4   9  12        1.99        1.98      0.87 o
  -3   9  12        7.07        5.03      1.02 o
  -2   9  12       11.67       11.05      1.00 o
  -1   9  12       17.14       16.81      1.19 o
   0   9  12       36.47       38.26      2.38 o
   1   9  12       16.94       14.40      1.05 o
   2   9  12       11.93        9.69      1.43 o
   3   9  12        7.24        5.63      1.00 o
   4   9  12        1.96        2.20      0.77 o
   5   9  12        2.01        0.74      1.85 o
  -4  10  12        1.51        2.31      2.53 o
  -3  10  12        3.67        2.23      1.16 o
  -2  10  12        2.10        2.03      0.69 o
  -1  10  12        6.17        5.85      1.77 o
   0  10  12        8.20       10.04      1.19 o
   1  10  12        6.16        8.03      1.17 o
   2  10  12        2.06        1.66      0.81 o
   3  10  12        3.60        1.93      0.73 o
   4  10  12        1.53       -0.29      2.24 o
  -2  11  12        5.24        4.18      1.42 o
  -1  11  12        6.92        7.75      2.23 o
   0  11  12        8.50        6.81      1.84 o
   1  11  12        6.91        6.58      0.97 o
   2  11  12        5.24        2.86      0.73 o
   2   0  13      184.69      171.92      3.64 o
   3   0  13        1.06        0.08      0.68 o
   4   0  13       45.75       43.03      1.28 o
   5   0  13       10.76        9.97      0.88 o
   6   0  13        4.64        2.92      1.43 o
   7   0  13       11.17       18.36      2.28 o
  -7   1  13       13.44       13.27      1.89 o
  -6   1  13       40.24       50.29      3.07 o
  -5   1  13       74.15       77.46      2.63 o
  -4   1  13       54.08       57.89      4.17 o
  -3   1  13       39.55       45.44      1.46 o
  -2   1  13      157.89      163.04      3.03 o
   1   1  13      105.78      100.92      5.44 o
   2   1  13      158.99      161.31      3.37 o
   3   1  13       39.13       44.96      1.28 o
   4   1  13       54.34       58.20      2.00 o
   5   1  13       73.91       78.24      1.96 o
   6   1  13       40.59       48.16      2.66 o
   7   1  13       13.53       17.51      2.08 o
  -7   2  13        7.20        8.07      1.65 o
  -6   2  13        2.86        4.30      0.62 o
  -5   2  13       26.08       27.68      5.11 o
  -4   2  13       19.77       26.67      1.67 o
  -3   2  13      261.41      276.75      7.20 o
  -2   2  13      107.13      112.80      3.10 o
  -1   2  13      135.43      139.95      3.59 o
   0   2  13       49.04       37.62      3.38 o
   1   2  13      135.22      140.59      4.67 o
   2   2  13      106.53      113.10      2.05 o
   3   2  13      260.95      274.16      4.34 o
   4   2  13       19.83       26.16      1.25 o
   5   2  13       26.11       25.45      1.27 o
   6   2  13        2.82        4.86      0.79 o
  -7   3  13       10.91       11.66      1.62 o
  -6   3  13       10.67       13.23      2.18 o
  -5   3  13       14.62       13.99      1.13 o
  -4   3  13       67.78       74.48      2.50 o
  -3   3  13      136.41      133.15      3.35 o
  -2   3  13      155.49      158.47      6.40 o
  -1   3  13      123.36      122.50      3.33 o
   0   3  13       41.17       37.19      1.94 o
   1   3  13      124.93      123.64      3.27 o
   2   3  13      156.41      160.29      3.64 o
   3   3  13      135.29      143.16      3.20 o
   4   3  13       67.75       74.96      1.90 o
   5   3  13       14.72       13.53      0.93 o
   6   3  13       10.70       13.30      0.96 o
  -6   4  13        8.87        8.25      0.77 o
  -5   4  13       12.77       15.17      1.15 o
  -4   4  13       59.70       60.82      3.32 o
  -3   4  13       23.29       27.63      1.96 o
  -2   4  13      164.31      183.00      4.24 o
  -1   4  13      214.25      228.59      3.94 o
   0   4  13        0.03       -0.28      0.92 o
   1   4  13      212.70      238.27      4.12 o
   2   4  13      163.18      182.99      3.66 o
   3   4  13       22.90       27.87      1.38 o
   4   4  13       59.51       60.98      1.57 o
   5   4  13       12.78       13.53      1.34 o
   6   4  13        8.88        7.40      1.01 o
  -6   5  13        1.57        0.75      0.61 o
  -5   5  13       15.83       13.01      1.01 o
  -4   5  13        5.12        5.76      1.08 o
  -3   5  13      155.96      157.36      4.56 o
  -2   5  13      154.75      150.10      4.21 o
  -1   5  13       13.04       17.61      1.77 o
   0   5  13      268.51      261.98      5.54 o
   1   5  13       12.94       14.52      1.79 o
   2   5  13      154.76      150.95      9.14 o
   3   5  13      156.36      155.67      6.98 o
   4   5  13        5.13        4.65      3.13 o
   5   5  13       16.00       14.70      1.25 o
   6   5  13        1.56        1.35      0.78 o
  -6   6  13        4.55        4.83      0.70 o
  -5   6  13       12.07       10.70      1.06 o
  -4   6  13       15.91       18.62      1.73 o
  -3   6  13       15.24       15.31      2.03 o
  -2   6  13       66.94       68.77      2.46 o
  -1   6  13       44.85       50.93      2.21 o
   0   6  13      152.28      154.57      6.01 o
   1   6  13       44.55       48.56      3.33 o
   2   6  13       67.39       67.64      4.95 o
   3   6  13       15.23       15.27      4.25 o
   4   6  13       15.89       19.78      3.73 o
   5   6  13       12.05        8.69      1.13 o
   6   6  13        4.56        4.19      0.83 o
  -5   7  13        6.89        7.51      0.98 o
  -4   7  13       18.51       18.45      3.80 o
  -3   7  13        7.79       10.95      1.61 o
  -2   7  13       10.43       10.40      1.62 o
  -1   7  13       92.43       81.26      4.57 o
   0   7  13        1.23        1.41      0.92 o
   1   7  13       93.11       82.54      2.80 o
   2   7  13       10.33        7.61      4.06 o
   3   7  13        7.67       11.01      1.39 o
   4   7  13       18.66       15.03      1.34 o
   5   7  13        6.96        6.51      1.75 o
  -5   8  13        2.42        2.21      0.75 o
  -4   8  13       13.38       16.12      3.23 o
  -3   8  13        2.55        2.56      1.14 o
  -2   8  13       36.62       40.25      2.52 o
  -1   8  13       57.71       56.68      2.55 o
   0   8  13       22.37       17.69      1.18 o
   1   8  13       57.58       53.72      2.52 o
   2   8  13       36.61       34.06      2.31 o
   3   8  13        2.61        0.87      0.84 o
   4   8  13       13.40       12.34      3.37 o
   5   8  13        2.40        1.86      1.86 o
  -4   9  13        1.58        1.48      2.43 o
  -3   9  13        5.50        5.31      2.19 o
  -2   9  13       34.55       35.01      1.69 o
  -1   9  13       16.84       18.07      1.37 o
   0   9  13       14.87        9.08      1.04 o
   1   9  13       16.75       17.87      1.66 o
   2   9  13       34.61       36.35      2.12 o
   3   9  13        5.39        4.87      0.93 o
   4   9  13        1.65        1.98      0.98 o
  -3  10  13        2.61        3.62      0.86 o
  -2  10  13        0.06        0.33      0.61 o
  -1  10  13       25.04       22.00      3.65 o
   0  10  13        6.09        9.71      2.40 o
   1  10  13       25.18       22.29      1.80 o
   2  10  13        0.08       -0.08      0.72 o
   3  10  13        2.61        2.06      1.15 o
  -1  11  13        2.98        2.81      0.77 o
   0  11  13        6.49        5.23      0.87 o
   0   0  14        3.87        3.13      1.10 o
   1   0  14       62.06       70.09      1.92 o
   2   0  14        1.52       -0.14      0.67 o
   3   0  14       82.83       91.09      2.78 o
   4   0  14        6.20        4.62      0.78 o
   5   0  14       51.39       56.26      1.50 o
   6   0  14       10.14       18.24      1.61 o
   7   0  14       22.82       19.07      1.90 o
  -7   1  14        4.50        6.12      1.41 o
  -6   1  14        3.19        5.92      1.23 o
  -5   1  14        4.21        2.88      2.02 o
  -4   1  14       47.53       50.29      1.64 o
  -3   1  14      103.92      107.82      2.49 o
  -2   1  14      269.67      301.15      7.75 o
  -1   1  14       31.47       27.97      1.23 o
   0   1  14      205.40      196.41      3.27 o
   1   1  14       31.21       29.20      1.20 o
   2   1  14      268.45      302.99      6.76 o
   3   1  14      103.70      109.66      2.04 o
   4   1  14       47.03       52.24      2.20 o
   5   1  14        4.16        4.41      0.98 o
   6   1  14        3.12        4.03      2.16 o
  -7   2  14        0.01        0.29      1.46 o
  -6   2  14       17.55       13.37      2.22 o
  -5   2  14       55.77       67.07      5.68 o
  -4   2  14       43.93       46.04      1.85 o
  -3   2  14       39.43       41.74      2.02 o
  -2   2  14      140.52      138.80      5.87 o
  -1   2  14      168.50      187.06      3.41 o
   0   2  14      226.24      235.00      3.66 o
   1   2  14      169.14      185.14      3.17 o
   2   2  14      140.31      143.07      3.15 o
   3   2  14       39.20       39.40      1.98 o
   4   2  14       43.66       49.92      2.47 o
   5   2  14       55.67       62.24      2.25 o
   6   2  14       17.38       16.68      0.90 o
  -6   3  14        1.45        2.55      2.01 o
  -5   3  14        1.98        1.49      1.36 o
  -4   3  14       19.15       23.57      1.56 o
  -3   3  14        4.12        3.46      1.07 o
  -2   3  14        3.44        3.43      1.14 o
  -1   3  14      409.98      436.57     14.74 o
   0   3  14        2.70        1.66      1.64 o
   1   3  14      410.98      435.76      6.88 o
   2   3  14        3.35        3.92      0.85 o
   3   3  14        4.15        2.79      0.77 o
   4   3  14       19.17       23.89      1.36 o
   5   3  14        1.90        1.98      0.75 o
   6   3  14        1.42        1.43      0.71 o
  -6   4  14        1.85        1.41      0.51 o
  -5   4  14        3.23        2.82      0.76 o
  -4   4  14       36.01       35.08      1.74 o
  -3   4  14        1.98        3.00      1.03 o
  -2   4  14       82.58       82.31      4.11 o
  -1   4  14      144.82      145.64      3.09 o
   0   4  14      119.15      129.55      2.47 o
   1   4  14      144.63      150.47      2.79 o
   2   4  14       82.37       80.06      2.19 o
   3   4  14        1.89        2.19      0.69 o
   4   4  14       36.27       37.62      1.97 o
   5   4  14        3.21        2.24      0.93 o
   6   4  14        1.87        2.98      0.74 o
  -6   5  14        0.85        2.38      0.56 o
  -5   5  14        9.96        8.06      0.83 o
  -4   5  14        0.65        0.77      0.81 o
  -3   5  14       22.27       27.10      2.25 o
  -2   5  14       22.45       24.00      2.71 o
  -1   5  14       29.02       26.50      1.80 o
   0   5  14      210.79      213.81      4.58 o
   1   5  14       28.76       27.39      4.54 o
   2   5  14       22.33       23.01      4.46 o
   3   5  14       22.12       27.19      3.67 o
   4   5  14        0.66        1.28      1.02 o
   5   5  14        9.95        9.30      1.18 o
   6   5  14        0.86        1.50      0.68 o
  -5   6  14       15.06       11.64      0.99 o
  -4   6  14       17.64       15.48      0.96 o
  -3   6  14       72.76       70.23      4.46 o
  -2   6  14       10.72        9.25      1.26 o
  -1   6  14       56.52       53.77      2.33 o
   0   6  14       10.12        8.51      1.47 o
   1   6  14       56.81       49.19      5.76 o
   2   6  14       10.73       11.03      3.74 o
   3   6  14       72.72       77.14      6.50 o
   4   6  14       17.59       16.43      3.18 o
   5   6  14       15.00       12.92      1.21 o
   6   6  14        7.79        7.96      0.78 o
  -5   7  14        4.08        4.35      0.75 o
  -4   7  14        4.77        3.27      0.93 o
  -3   7  14        0.86        1.63      2.97 o
  -2   7  14       29.97       30.77      2.33 o
  -1   7  14       21.92       19.68      2.00 o
   0   7  14        0.59        0.60      1.25 o
   1   7  14       21.67       22.90      4.94 o
   2   7  14       30.60       26.90      4.06 o
   3   7  14        0.79        2.62      2.91 o
   4   7  14        4.81        3.53      2.32 o
   5   7  14        4.15        2.39      0.82 o
  -4   8  14        9.80       10.28      2.60 o
  -3   8  14       55.45       57.78      5.04 o
  -2   8  14       20.82       17.66      1.76 o
  -1   8  14       14.24       14.35      1.74 o
   0   8  14       64.59       66.11      3.37 o
   1   8  14       14.13       13.17      3.99 o
   2   8  14       20.90       18.96      4.24 o
   3   8  14       55.62       56.58      4.29 o
   4   8  14       10.03       10.09      2.22 o
  -4   9  14        3.06        2.33      1.96 o
  -3   9  14       16.41       15.29      1.80 o
  -2   9  14       29.05       27.44      1.85 o
  -1   9  14       23.72       24.53      1.95 o
   0   9  14        1.23        0.40      0.95 o
   1   9  14       23.60       24.97      4.29 o
   2   9  14       29.00       30.80      4.10 o
   3   9  14       16.27       15.00      2.74 o
   4   9  14        3.06        2.36      1.77 o
  -2  10  14       12.25       11.41      1.14 o
  -1  10  14       16.75       19.36      1.83 o
   0  10  14       12.05       10.33      3.19 o
   1  10  14       16.87       20.72      3.63 o
   2  10  14       12.32       10.60      2.69 o
   1   0  15       63.50       62.38      3.32 o
   2   0  15        0.52        0.59      0.64 o
   3   0  15       81.50       83.74      1.97 o
   4   0  15       19.90       17.55      1.02 o
   5   0  15       36.87       42.51      4.01 o
   6   0  15       35.73       35.01      2.72 o
  -6   1  15        6.38       10.73      1.37 o
  -5   1  15        0.84        1.16      1.38 o
  -4   1  15       41.59       43.53      1.68 o
  -3   1  15       50.65       61.78      1.63 o
  -2   1  15       36.42       34.59      2.61 o
  -1   1  15       30.19       35.12      3.57 o
   0   1  15       67.97       68.47      1.82 o
   1   1  15       29.63       33.25      1.32 o
   2   1  15       35.81       34.84      1.37 o
   3   1  15       50.37       58.98      1.94 o
   4   1  15       41.39       40.51      1.50 o
   5   1  15        0.91        1.18      0.85 o
   6   1  15        6.27        8.91      1.91 o
  -6   2  15        0.99        0.17      1.06 o
  -5   2  15       16.01       14.42      0.90 o
  -4   2  15       28.94       28.09      2.32 o
  -3   2  15       38.02       40.41      1.81 o
  -2   2  15      106.04      114.84      3.14 o
  -1   2  15       21.16       18.54      1.55 o
   0   2  15      433.00      442.88      6.46 o
   1   2  15       21.05       20.50      1.41 o
   2   2  15      106.13      114.57      2.44 o
   3   2  15       37.96       42.44      1.57 o
   4   2  15       28.61       32.67      1.36 o
   5   2  15       15.90       15.38      0.87 o
  -6   3  15        2.89        9.25      7.21 o
  -5   3  15       11.66       13.32      0.94 o
  -4   3  15        0.14        0.69      0.82 o
  -3   3  15       44.41       42.93      1.54 o
  -2   3  15       34.65       28.34      1.42 o
  -1   3  15      103.93      118.95      2.76 o
   0   3  15       65.58       58.45      1.77 o
   1   3  15      103.68      124.33      2.76 o
   2   3  15       34.42       31.00      1.24 o
   3   3  15       44.62       43.38      1.37 o
   4   3  15        0.11       -0.09      0.58 o
   5   3  15       11.70       11.20      1.09 o
  -5   4  15        4.64        3.77      0.69 o
  -4   4  15       14.45       13.55      1.02 o
  -3   4  15       40.37       36.33      1.64 o
  -2   4  15       77.61       73.13      2.21 o
  -1   4  15       76.12       69.99      2.95 o
   0   4  15       23.28       20.99      1.07 o
   1   4  15       76.21       76.42      1.92 o
   2   4  15       77.43       76.46      3.00 o
   3   4  15       40.61       36.65      1.21 o
   4   4  15       14.47       12.20      1.33 o
   5   4  15        4.65        3.48      0.84 o
  -5   5  15       15.67       13.98      1.02 o
  -4   5  15        2.11        2.74      0.75 o
  -3   5  15       23.89       19.17      1.26 o
  -2   5  15       24.34       25.09      2.12 o
  -1   5  15       36.80       33.25      2.95 o
   0   5  15        2.32       -0.23      3.06 o
   1   5  15       36.73       33.77      4.92 o
   2   5  15       24.26       23.90      4.13 o
   3   5  15       23.58       24.76      1.61 o
   4   5  15        2.09        1.36      0.87 o
   5   5  15       15.67       15.39      1.19 o
  -5   6  15        7.88        7.12      0.77 o
  -4   6  15        2.07        0.79      0.74 o
  -3   6  15        5.43        4.78      0.85 o
  -2   6  15       32.55       27.41      2.18 o
  -1   6  15        5.23        4.10      1.42 o
   0   6  15       14.57       12.92      3.59 o
   1   6  15        5.26        4.70      3.21 o
   2   6  15       32.52       30.31      3.63 o
   3   6  15        5.37        4.79      2.53 o
   4   6  15        2.09        1.28      0.85 o
   5   6  15        7.94        6.69      0.92 o
  -4   7  15       22.73       22.22      1.24 o
  -3   7  15        8.26        5.96      2.66 o
  -2   7  15       12.87       15.51      1.59 o
  -1   7  15        5.29        6.52      1.83 o
   0   7  15       13.89       12.73      3.35 o
   1   7  15        5.18        4.02      3.07 o
   2   7  15       12.69       11.00      3.06 o
   3   7  15        8.45        6.11      2.43 o
   4   7  15       22.53       25.02      1.85 o
  -4   8  15        1.77        2.62      1.87 o
  -3   8  15        2.37        1.11      2.26 o
  -2   8  15        3.25        3.07      1.09 o
  -1   8  15        3.56        3.72      1.34 o
   0   8  15        4.55        2.24      2.95 o
   1   8  15        3.61        2.69      2.88 o
   2   8  15        3.25        2.49      2.61 o
   3   8  15        2.43        1.94      2.13 o
  -3   9  15       25.78       24.35      2.47 o
  -2   9  15       11.91       14.23      2.87 o
  -1   9  15        6.31        7.37      2.84 o
   0   9  15        0.01        0.38      2.57 o
   1   9  15        6.33        6.12      2.62 o
   2   9  15       11.76       18.69      2.67 o
   3   9  15       25.83       24.85      2.35 o
  -1  10  15        2.40        1.01      2.16 o
   0  10  15        4.62        1.91      2.36 o
   1  10  15        2.32        1.43      2.09 o
   0   0  16       65.80       58.04      4.17 o
   1   0  16       10.97        9.45      1.31 o
   2   0  16      180.66      174.06      3.43 o
   3   0  16        0.15       -0.16      0.46 o
   4   0  16       92.17      103.34      4.37 o
   5   0  16        0.77        3.69      1.07 o
   6   0  16        0.00        2.20      1.54 o
  -6   1  16        0.40        0.78      1.35 o
  -5   1  16        5.98        5.74      2.30 o
  -4   1  16        1.37        2.05      1.05 o
  -3   1  16       12.21       15.04      2.01 o
  -2   1  16       37.94       37.23      1.20 o
  -1   1  16       60.61       57.73      1.93 o
   0   1  16       34.13       30.27      1.18 o
   1   1  16       60.41       59.13      2.08 o
   2   1  16       37.37       37.97      4.23 o
   3   1  16       12.39       15.95      1.15 o
   4   1  16        1.40        1.12      0.64 o
   5   1  16        5.99        6.24      0.99 o
  -6   2  16        2.86        2.27      1.25 o
  -5   2  16        2.90        2.82      1.19 o
  -4   2  16        2.25        1.07      1.01 o
  -3   2  16       22.21       19.19      1.57 o
  -2   2  16       36.70       38.00      2.27 o
  -1   2  16      120.56      120.99      3.11 o
   0   2  16       79.84       73.77      2.19 o
   1   2  16      120.33      118.61      3.26 o
   2   2  16       36.77       34.81      2.48 o
   3   2  16       21.94       22.83      1.17 o
   4   2  16        2.27        1.79      0.60 o
   5   2  16        2.89        2.99      1.40 o
  -5   3  16        3.70        3.65      1.91 o
  -4   3  16        1.91        2.81      0.77 o
  -3   3  16       37.34       37.06      3.47 o
  -2   3  16       36.23       32.74      1.34 o
  -1   3  16       49.74       45.66      1.70 o
   0   3  16       13.54        7.92      1.01 o
   1   3  16       49.78       47.10      1.39 o
   2   3  16       36.24       34.52      1.22 o
   3   3  16       37.17       35.16      1.25 o
   4   3  16        1.87        2.87      0.92 o
   5   3  16        3.72        3.44      0.71 o
  -5   4  16        1.68        1.84      0.49 o
  -4   4  16       11.92       10.98      0.95 o
  -3   4  16       14.45       14.07      1.05 o
  -2   4  16        3.69        4.78      0.99 o
  -1   4  16       58.12       48.58      1.86 o
   0   4  16        1.64        1.74      0.99 o
   1   4  16       58.23       48.98      2.24 o
   2   4  16        3.58        5.55      1.19 o
   3   4  16       14.54       12.46      1.20 o
   4   4  16       11.77       16.44      1.34 o
   5   4  16        1.63        1.29      0.67 o
  -5   5  16        4.84        3.62      0.53 o
  -4   5  16       17.29       13.57      0.91 o
  -3   5  16       12.67       12.72      1.28 o
  -2   5  16       27.68       21.40      2.04 o
  -1   5  16       45.48       45.51      1.76 o
   0   5  16       16.23       15.91      3.50 o
   1   5  16       45.19       45.55      4.55 o
   2   5  16       27.71       25.78      1.62 o
   3   5  16       12.80       15.50      2.41 o
   4   5  16       17.31       13.72      1.25 o
   5   5  16        4.86        3.28      0.71 o
  -4   6  16       10.67        8.62      0.90 o
  -3   6  16        1.07        1.92      0.85 o
  -2   6  16        4.50        4.56      1.32 o
  -1   6  16       16.46       15.73      3.12 o
   0   6  16        2.97        0.61      2.63 o
   1   6  16       16.58       12.81      2.89 o
   2   6  16        4.45        6.15      2.53 o
   3   6  16        1.18       -0.63      0.89 o
   4   6  16       10.57       10.40      1.15 o
  -4   7  16        4.52        4.62      0.74 o
  -3   7  16        2.65        1.22      0.79 o
  -2   7  16        1.63        1.42      2.24 o
  -1   7  16        2.35        2.45      2.53 o
   0   7  16        5.50        2.17      2.51 o
   1   7  16        2.37        1.19      2.44 o
   2   7  16        1.53        0.42      2.12 o
   3   7  16        2.58        1.41      0.86 o
   4   7  16        4.50        2.60      0.80 o
  -3   8  16        3.72        4.46      1.78 o
  -2   8  16        3.74        5.33      2.34 o
  -1   8  16        7.21        7.13      2.45 o
   0   8  16       34.28       41.49      3.47 o
   1   8  16        7.23        5.25      2.50 o
   2   8  16        3.74        3.55      2.02 o
   3   8  16        3.72        4.62      1.72 o
  -2   9  16        3.85        2.30      1.93 o
  -1   9  16        5.55        5.72      2.12 o
   0   9  16        1.34        0.50      2.08 o
   1   9  16        5.72        5.97      2.10 o
   2   9  16        3.81        3.36      1.71 o
   1   0  17       16.60       17.25      0.84 o
   2   0  17        0.57       -0.40      0.57 o
   3   0  17        9.07       10.48      1.46 o
   4   0  17        8.06        8.81      2.42 o
   5   0  17        0.28        1.86      0.85 o
  -5   1  17        0.33        0.28      0.80 o
  -4   1  17        9.12       12.41      1.57 o
  -3   1  17       11.98       10.29      0.78 o
  -2   1  17        6.59        5.34      0.75 o
  -1   1  17       75.63       72.18      2.80 o
   0   1  17      103.30      100.26      5.19 o
   1   1  17       75.62       77.08      3.61 o
   2   1  17        6.48        6.18      0.81 o
   3   1  17       12.02       10.53      0.85 o
   4   1  17        9.14        9.80      1.26 o
   5   1  17        0.32        1.00      1.33 o
  -5   2  17        3.94        5.42      0.94 o
  -4   2  17        0.01        0.56      1.15 o
  -3   2  17       11.88        9.27      0.84 o
  -2   2  17        0.72        4.21      1.16 o
  -1   2  17        5.48        5.10      0.93 o
   0   2  17        0.88        1.69      0.90 o
   1   2  17        5.45        6.11      0.78 o
   2   2  17        0.65        1.32      0.83 o
   3   2  17       11.79       11.35      0.80 o
   4   2  17        0.01        0.03      0.46 o
  -5   3  17        1.11        1.15      1.26 o
  -4   3  17       16.47       20.02      1.06 o
  -3   3  17        4.33        4.40      0.86 o
  -2   3  17       11.21       11.08      1.16 o
  -1   3  17        0.10       -0.34      0.74 o
   0   3  17        7.33        6.93      0.69 o
   1   3  17        0.11        0.42      0.56 o
   2   3  17       11.18       11.55      0.76 o
   3   3  17        4.25        4.88      0.58 o
   4   3  17       16.33       21.68      1.27 o
  -4   4  17        3.14        3.13      0.68 o
  -3   4  17       15.34       14.92      1.06 o
  -2   4  17        5.93        4.66      1.32 o
  -1   4  17       32.27       27.44      1.39 o
   0   4  17        0.50        1.48      0.94 o
   1   4  17       32.44       27.75      1.54 o
   2   4  17        5.95        4.99      1.07 o
   3   4  17       15.49       12.93      1.28 o
   4   4  17        3.13        2.71      0.76 o
  -4   5  17       14.38       17.40      1.07 o
  -3   5  17        8.20        6.10      0.79 o
  -2   5  17        0.07        0.75      0.73 o
  -1   5  17        1.33        1.08      0.85 o
   0   5  17        5.52        1.86      0.88 o
   1   5  17        1.24        2.22      1.21 o
   2   5  17        0.07       -0.08      0.83 o
   3   5  17        8.22        6.19      1.00 o
   4   5  17       14.41       17.04      1.15 o
  -4   6  17        7.61        7.13      0.70 o
  -3   6  17        5.68        4.96      0.83 o
  -2   6  17        7.66        6.39      0.92 o
  -1   6  17        1.44        0.74      0.86 o
   0   6  17       10.79        9.33      1.08 o
   1   6  17        1.41        1.79      0.86 o
   2   6  17        7.55        9.28      1.47 o
   3   6  17        5.59        7.38      0.99 o
   4   6  17        7.59        5.66      0.78 o
  -3   7  17        1.19        0.91      0.67 o
  -2   7  17        3.11        2.42      0.78 o
  -1   7  17        5.00        3.92      1.02 o
   0   7  17        4.58        5.78      2.28 o
   1   7  17        5.07        5.96      2.21 o
   2   7  17        3.18        2.93      1.30 o
   3   7  17        1.22        2.41      0.79 o
  -1   8  17       10.33       11.73      2.01 o
   0   8  17        4.97        5.23      1.91 o
   1   8  17       10.31       11.94      2.17 o
   0   0  18        0.84        3.12      0.67 o
   1   0  18        0.51        0.00      1.76 o
   2   0  18        0.00       -0.63      1.00 o
   3   0  18        2.63        2.40      0.96 o
   4   0  18        0.27        0.64      1.07 o
  -5   1  18        2.14        4.43      0.75 o
  -4   1  18        7.46        7.11      0.99 o
  -3   1  18        2.02        1.40      0.95 o
  -2   1  18        7.31        3.06      1.29 o
  -1   1  18        0.54       -0.81      1.32 o
   0   1  18        1.19        1.52      0.90 o
   1   1  18        0.53       -0.17      0.76 o
   2   1  18        7.36        5.44      0.64 o
   3   1  18        2.06        1.57      0.93 o
   4   1  18        7.49        6.62      0.75 o
  -4   2  18        1.49        1.00      0.94 o
  -3   2  18       17.15       17.52      0.85 o
  -2   2  18        4.89        4.79      0.65 o
  -1   2  18        7.54       10.67      0.91 o
   0   2  18       14.67       12.46      0.92 o
   1   2  18        7.54       10.17      0.75 o
   2   2  18        4.92        5.08      1.02 o
   3   2  18       17.11       20.18      1.92 o
  -4   3  18        5.83        6.13      1.02 o
  -3   3  18        9.42        9.28      0.79 o
  -2   3  18        0.23        1.33      0.70 o
  -1   3  18        2.26        1.60      0.85 o
   0   3  18       17.37       17.36      1.39 o
   1   3  18        2.21        1.24      0.87 o
   2   3  18        0.23        0.26      0.76 o
   3   3  18        9.35        7.79      0.91 o
  -3   4  18        6.13        7.46      0.72 o
  -2   4  18       10.36        8.95      2.25 o
  -1   4  18       12.68       12.43      1.19 o
   0   4  18        0.03       -0.32      0.80 o
   1   4  18       12.72       11.00      1.22 o
   2   4  18       10.41        9.88      1.08 o
   3   4  18        6.16        7.73      0.89 o
   4   4  18        9.64        8.62      0.71 o
  -3   5  18        6.72        8.05      0.80 o
  -2   5  18        1.70        2.12      0.76 o
  -1   5  18        0.01        0.91      0.83 o
   0   5  18       15.87       15.19      1.31 o
   1   5  18        0.00        0.75      0.83 o
   2   5  18        1.70        1.57      0.81 o
   3   5  18        6.75        7.76      0.90 o
  -3   6  18       10.05        8.87      0.76 o
  -2   6  18        2.55        1.26      0.70 o
  -1   6  18        3.77        2.91      0.83 o
   0   6  18        4.17        3.79      0.92 o
   1   6  18        3.91        4.31      0.89 o
   2   6  18        2.51        0.93      0.76 o
   3   6  18        9.91        6.90      0.83 o
  -1   7  18        5.87        5.71      0.87 o
   0   7  18       18.39       19.28      1.23 o
   1   7  18        5.91        6.31      0.92 o
   1   0  19        1.72        0.88      0.86 o
   2   0  19        0.10       -0.77      0.77 o
   3   0  19        1.36        0.41      0.69 o
   4   0  19        0.73        1.27      0.57 o
  -4   1  19        0.55        0.13      0.59 o
  -3   1  19        7.69        9.39      1.03 o
  -2   1  19        1.23        0.90      0.84 o
  -1   1  19        8.92       10.68      1.10 o
   0   1  19        0.64        0.93      0.77 o
   1   1  19        8.94       10.44      1.01 o
   2   1  19        1.24        1.12      0.72 o
   3   1  19        7.76       10.66      0.86 o
   4   1  19        0.57        1.11      1.39 o
  -4   2  19        1.30        2.15      0.73 o
  -3   2  19        1.57        1.79      0.92 o
  -2   2  19        5.46        8.15      1.22 o
  -1   2  19        5.36        4.80      0.48 o
   0   2  19        3.12        4.40      1.20 o
   1   2  19        5.38        4.88      0.55 o
   2   2  19        5.43        6.73      0.49 o
   3   2  19        1.59        0.66      2.21 o
   4   2  19        1.29        1.15      1.62 o
  -3   3  19        5.01        4.76      1.00 o
  -2   3  19        3.58        3.60      0.63 o
  -1   3  19       11.09       12.74      2.78 o
   0   3  19       10.79       16.86      1.15 o
   1   3  19       11.09       11.21      2.09 o
   2   3  19        3.57        4.16      1.84 o
   3   3  19        5.08        5.89      2.42 o
  -2   4  19        8.75        8.11      0.80 o
  -1   4  19        2.11        2.14      0.71 o
   0   4  19        0.03        0.73      0.74 o
   1   4  19        2.09        1.55      0.78 o
   2   4  19        8.78        8.59      0.88 o
  -2   5  19        5.28        6.01      0.69 o
  -1   5  19        7.80        6.33      0.81 o
   0   5  19        5.85        5.38      0.85 o
   1   5  19        7.68        7.83      0.91 o
   2   5  19        5.27        4.19      0.74 o
  -1   6  19        7.06        7.00      0.79 o
   0   6  19        1.30        1.70      0.71 o
   1   6  19        7.04        6.74      0.83 o
   0   0  20       36.20       38.94      3.74 o
   1   0  20        0.54        1.86      0.70 o
   2   0  20        3.69        4.21      0.65 o
   3   0  20        0.95        1.35      0.53 o
  -3   1  20        6.25        7.87      0.77 o
  -2   1  20        3.58        3.54      0.81 o
  -1   1  20        5.17        7.05      0.99 o
   0   1  20        4.79        4.44      0.59 o
   1   1  20        5.23        8.14      0.95 o
   2   1  20        3.57        3.46      1.76 o
   3   1  20        6.25        6.53      1.33 o
  -3   2  20        0.22        0.10      1.16 o
  -2   2  20        0.33        0.54      0.77 o
  -1   2  20        3.03        3.01      1.02 o
   0   2  20        0.12        0.94      2.28 o
   1   2  20        2.94        3.87      2.24 o
   2   2  20        0.32        0.31      1.94 o
   3   2  20        0.23        1.31      1.56 o
  -2   3  20        6.06        8.18      1.16 o
  -1   3  20        1.75        2.30      1.09 o
   0   3  20        7.68        7.30      2.63 o
   1   3  20        1.73        2.05      2.47 o
   2   3  20        6.03        7.83      2.34 o
   0   4  20       10.35       16.19      0.97 o
  -1   1  21        3.48        3.22      0.73 o
   0   1  21        0.00        0.53      1.00 o
   1   1  21        3.42        5.52      0.66 o
   0   2  21        3.83        5.16      0.82 o
 
